# Supplementary material for: Tetra­kis(triphenyl­arsane-κAs)silver(I) trifluoro­acetate hemihydrate methanol hemisolvate
Source: Acta Crystallogr Sect E Struct Rep Online. 2012 Nov 28;68(Pt 12):m1537. doi: 10.1107/S1600536812045072 (PMC3588780; doi:10.1107/S1600536812045072)
Supplement: Supplementary file 1 [file e-68-m1537-sup1.cif]

##############################################################################
#                                                                            #
# This CIF contains the data in a paper accepted for publication in          #
# Acta Crystallographica Section E. It conforms to the requirements of       #
# Notes for Authors for Acta Crystallographica Section E, and has been       #
# peer reviewed under the auspices of the IUCr Commission on Journals.       #
#                                                                            #
# Full details of the Crystallographic Information File format               #
# are given in the paper "The Crystallographic Information File (CIF):       #
# a New Standard Archive File for Crystallography" by S. R. Hall, F. H.      #
# Allen and I. D. Brown [Acta Cryst. (1991), A47, 655-685].                  #
#                                                                            #
# The current version of the core CIF dictionary is obtainable from          #
# ftp://ftp.iucr.org/pub/cif_core.dic.                                       #
#                                                                            #
# Software is freely available for graphical display of the structure(s)     #
# in this CIF. For information consult the CIF software page                 #
# http://www.iucr.org/resources/cif/software.                                #
#                                                                            #
# This file may be used for bona fide research purposes within the           #
# scientific community so long as proper attribution is given to the journal # 
# article from which it was obtained.                                        #
#                                                                            #
##############################################################################
data_global
_audit_creation_method     SHELXL-97
_journal_date_recd_electronic     2012-10-27
_journal_date_accepted     2012-10-31
_journal_name_full     'Acta Crystallographica, Section E'
_journal_year     2012
_journal_volume     68
_journal_issue     12
_journal_page_first     m1537
_journal_page_last     m1537
_journal_paper_category     QM
_journal_paper_doi     10.1107/S1600536812045072
_journal_coeditor_code     XU5641
_publ_contact_author
;
     Dr. Seik Weng Ng
     Department of Chemistry
     University of Malaya
     50603 Kuala Lumpur
     Malaysia
;
_publ_contact_author_email     seikweng@um.edu.my
_publ_contact_author_fax     '03 7967 4193'
_publ_contact_author_phone     '03 7967 6778'
_publ_section_title
;
Tetrakis(triphenylarsane-\k<i>As</i>)silver(I) trifluoroacetate hemihydrate
methanol hemisolvate
;
loop_
    _publ_author_name
    _publ_author_address
    'Ng, Seik Weng'
;
     Department of Chemistry
     University of Malaya
     50603 Kuala Lumpur
     Malaysia
     Chemistry Department
     King Abdulaziz University
     PO Box 80203 Jeddah
     Saudi Arabia
;
data_I
_audit_creation_method     SHELXL-97
_chemical_name_systematic
;
Tetrakis(triphenylarsane-\k<i>As</i>)silver(I) trifluoroacetate hemihydrate
methanol hemisolvate
;
_chemical_name_common     ?
_chemical_formula_moiety     'C72 H60 Ag1 As4 +, C2 F3 O2 -, 0.5C H4 O, 0.5H2 O'
_chemical_formula_sum     'C74.50 H63 Ag As4 F3 O3'
_chemical_formula_iupac     '[Ag (C18 H15 As)4] (C2 F3 O2), 0.5C H4 O, 0.5H2 O'
_chemical_formula_weight     1470.80
_chemical_melting_point     ?
_symmetry_cell_setting     triclinic
_symmetry_space_group_name_H-M     'P -1'
_symmetry_space_group_name_Hall     '-P 1'
loop_
    _symmetry_equiv_pos_as_xyz
    'x, y, z'
    '-x, -y, -z'
_cell_length_a     11.9069(2)
_cell_length_b     14.5530(3)
_cell_length_c     18.5573(4)
_cell_angle_alpha     88.893(2)
_cell_angle_beta     85.7820(10)
_cell_angle_gamma     86.8080(10)
_cell_volume     3201.57(11)
_cell_formula_units_Z     2
_cell_measurement_reflns_used     4258
_cell_measurement_theta_min     2.2028
_cell_measurement_theta_max     25.4849
_cell_measurement_temperature     100(2)
_exptl_crystal_description     prism
_exptl_crystal_colour     colorless
_exptl_crystal_size_max     0.22
_exptl_crystal_size_mid     0.17
_exptl_crystal_size_min     0.11
_exptl_crystal_density_diffrn     1.526
_exptl_crystal_density_meas     ?
_exptl_crystal_density_method     'not measured'
_exptl_crystal_F_000     1480
_exptl_absorpt_coefficient_mu     2.423
_exptl_absorpt_correction_type     multi-scan
_exptl_absorpt_process_details     '(TWINABS; Bruker, 2009)'
_exptl_absorpt_correction_T_min     0.6177
_exptl_absorpt_correction_T_max     0.7764
_diffrn_ambient_temperature     100(2)
_diffrn_radiation_type     MoK\a
_diffrn_radiation_wavelength     0.71073
_diffrn_radiation_source     'fine-focus sealed tube'
_diffrn_radiation_monochromator     graphite
_diffrn_measurement_device_type     'Bruker SMART APEX'
_diffrn_measurement_method     '\w scans'
_diffrn_detector_area_resol_mean     ?
_diffrn_reflns_number     48380
_diffrn_reflns_av_R_equivalents     0.0581
_diffrn_reflns_av_sigmaI/netI     0.0857
_diffrn_reflns_theta_min     1.10
_diffrn_reflns_theta_max     27.50
_diffrn_reflns_theta_full     27.50
_diffrn_measured_fraction_theta_max     0.983
_diffrn_measured_fraction_theta_full     0.983
_diffrn_reflns_limit_h_min     -15
_diffrn_reflns_limit_h_max     15
_diffrn_reflns_limit_k_min     -18
_diffrn_reflns_limit_k_max     18
_diffrn_reflns_limit_l_min     0
_diffrn_reflns_limit_l_max     24
_diffrn_standards_number     0
_diffrn_standards_interval_count     0
_diffrn_standards_interval_time     0
_diffrn_standards_decay_%     0
_reflns_number_total     14449
_reflns_number_gt     10289
_reflns_threshold_expression     I>2\s(I)
_refine_ls_structure_factor_coef     Fsqd
_refine_ls_matrix_type     full
_refine_ls_R_factor_all     0.0874
_refine_ls_R_factor_gt     0.0478
_refine_ls_wR_factor_gt     0.0950
_refine_ls_wR_factor_ref     0.1112
_refine_ls_goodness_of_fit_ref     1.030
_refine_ls_restrained_S_all     1.042
_refine_ls_number_reflns     14449
_refine_ls_number_parameters     838
_refine_ls_number_restraints     197
_refine_ls_hydrogen_treatment     constr
_refine_ls_weighting_scheme     calc
_refine_ls_weighting_details
         'calc w=1/[\s^2^(Fo^2^)+(0.0263P)^2^+7.5548P] where P=(Fo^2^+2Fc^2^)/3'
_atom_sites_solution_hydrogens     geom
_atom_sites_solution_primary     direct
_atom_sites_solution_secondary     difmap
_refine_ls_shift/su_max     0.001
_refine_ls_shift/su_mean     0.001
_refine_diff_density_max     1.077
_refine_diff_density_min     -0.561
_refine_ls_extinction_method     none
_refine_ls_extinction_coef     ?
loop_
    _atom_type_symbol
    _atom_type_description
    _atom_type_scat_dispersion_real
    _atom_type_scat_dispersion_imag
    _atom_type_scat_source
    'C' 'C' 0.0033 0.0016
                         'International Tables Vol C Tables 4.2.6.8 and 6.1.1.4'
    'H' 'H' 0.0000 0.0000
                         'International Tables Vol C Tables 4.2.6.8 and 6.1.1.4'
    'O' 'O' 0.0106 0.0060
                         'International Tables Vol C Tables 4.2.6.8 and 6.1.1.4'
    'F' 'F' 0.0171 0.0103
                         'International Tables Vol C Tables 4.2.6.8 and 6.1.1.4'
    'As' 'As' 0.0499 2.0058
                         'International Tables Vol C Tables 4.2.6.8 and 6.1.1.4'
    'Ag' 'Ag' -0.8971 1.1015
                         'International Tables Vol C Tables 4.2.6.8 and 6.1.1.4'
_computing_data_collection     'APEX2 (Bruker, 2009)'
_computing_cell_refinement     'SAINT (Bruker, 2009)'
_computing_data_reduction     'SAINT (Bruker, 2009)'
_computing_structure_solution     'SHELXS97 (Sheldrick, 2008)'
_computing_structure_refinement     'SHELXL97 (Sheldrick, 2008)'
_computing_molecular_graphics     'X-SEED (Barbour, 2001)'
_computing_publication_material     'publCIF (Westrip, 2010)'
loop_
    _atom_site_type_symbol
    _atom_site_label
    _atom_site_fract_x
    _atom_site_fract_y
    _atom_site_fract_z
    _atom_site_U_iso_or_equiv
    _atom_site_adp_type
    _atom_site_calc_flag
    _atom_site_refinement_flags
    _atom_site_occupancy
    _atom_site_symmetry_multiplicity
    _atom_site_disorder_assembly
    _atom_site_disorder_group
    Ag Ag1 0.49421(3) 0.25589(3) 0.24626(2) 0.01910(9) Uani d . 1 1 A .
    As As1 0.56948(4) 0.42096(3) 0.21599(3) 0.02081(12) Uani d D 1 1 . .
    As As2 0.33767(4) 0.21756(3) 0.15901(3) 0.01929(12) Uani d D 1 1 . .
    As As3 0.40995(5) 0.25168(4) 0.38150(3) 0.02716(13) Uani d . 1 1 . .
    As As4 0.66244(4) 0.12921(4) 0.23054(3) 0.02178(12) Uani d . 1 1 . .
    C C1 0.6503(8) 0.4230(7) 0.1228(3) 0.0268(14) Uani d PGDU 0.50 1 A 1
    C C2 0.7331(8) 0.3536(7) 0.1076(5) 0.024(2) Uani d PGU 0.50 1 A 1
    H H2 0.7507 0.3091 0.1438 0.029 Uiso calc PR 0.50 1 A 1
    C C3 0.7901(7) 0.3493(6) 0.0396(6) 0.049(3) Uani d PGU 0.50 1 A 1
    H H3A 0.8468 0.3018 0.0292 0.059 Uiso calc PR 0.50 1 A 1
    C C4 0.7643(8) 0.4144(7) -0.0133(4) 0.051(3) Uani d PGU 0.50 1 A 1
    H H4 0.8033 0.4114 -0.0599 0.061 Uiso calc PR 0.50 1 A 1
    C C5 0.6815(9) 0.4838(6) 0.0018(4) 0.062(3) Uani d PGU 0.50 1 A 1
    H H5 0.6639 0.5283 -0.0344 0.075 Uiso calc PR 0.50 1 A 1
    C C6 0.6245(7) 0.4881(6) 0.0698(5) 0.036(2) Uani d PGU 0.50 1 A 1
    H H6 0.5678 0.5356 0.0802 0.043 Uiso calc PR 0.50 1 A 1
    C C1' 0.6480(8) 0.4370(7) 0.1207(3) 0.0268(14) Uani d PGD 0.50 1 A 2
    C C2' 0.7066(9) 0.3600(6) 0.0906(5) 0.024(2) Uani d PG 0.50 1 A 2
    H H2' 0.6996 0.3014 0.1134 0.029 Uiso calc PR 0.50 1 A 2
    C C3' 0.7754(8) 0.3689(6) 0.0273(6) 0.049(3) Uani d PG 0.50 1 A 2
    H H3' 0.8154 0.3162 0.0068 0.059 Uiso calc PR 0.50 1 A 2
    C C4' 0.7856(8) 0.4547(7) -0.0060(4) 0.051(3) Uani d PG 0.50 1 A 2
    H H4' 0.8326 0.4607 -0.0492 0.061 Uiso calc PR 0.50 1 A 2
    C C5' 0.7270(8) 0.5317(6) 0.0241(4) 0.062(3) Uani d PG 0.50 1 A 2
    H H5' 0.7340 0.5903 0.0013 0.075 Uiso calc PR 0.50 1 A 2
    C C6' 0.6582(7) 0.5228(6) 0.0874(4) 0.036(2) Uani d PG 0.50 1 A 2
    H H6' 0.6182 0.5754 0.1079 0.043 Uiso calc PR 0.50 1 A 2
    C C7 0.6762(4) 0.4713(3) 0.2772(3) 0.0218(11) Uani d . 1 1 A .
    C C8 0.6637(5) 0.4545(4) 0.3509(3) 0.0281(12) Uani d . 1 1 . .
    H H8 0.6078 0.4150 0.3703 0.034 Uiso calc R 1 1 A .
    C C9 0.7330(5) 0.4955(4) 0.3966(3) 0.0407(15) Uani d . 1 1 A .
    H H9 0.7244 0.4839 0.4472 0.049 Uiso calc R 1 1 . .
    C C10 0.8142(5) 0.5529(4) 0.3686(3) 0.0391(15) Uani d . 1 1 . .
    H H10 0.8601 0.5822 0.4001 0.047 Uiso calc R 1 1 A .
    C C11 0.8287(5) 0.5677(4) 0.2952(4) 0.0385(15) Uani d . 1 1 A .
    H H11 0.8864 0.6056 0.2758 0.046 Uiso calc R 1 1 . .
    C C12 0.7594(4) 0.5276(4) 0.2496(3) 0.0292(12) Uani d . 1 1 . .
    H H12 0.7691 0.5388 0.1990 0.035 Uiso calc R 1 1 A .
    C C13 0.4587(4) 0.5245(3) 0.2146(3) 0.0232(11) Uani d . 1 1 A .
    C C14 0.4769(5) 0.6085(4) 0.2426(3) 0.0294(12) Uani d . 1 1 . .
    H H14 0.5480 0.6191 0.2601 0.035 Uiso calc R 1 1 A .
    C C15 0.3922(5) 0.6783(4) 0.2456(3) 0.0339(13) Uani d . 1 1 A .
    H H15 0.4055 0.7359 0.2655 0.041 Uiso calc R 1 1 . .
    C C16 0.2898(5) 0.6643(4) 0.2199(3) 0.0339(14) Uani d . 1 1 . .
    H H16 0.2324 0.7123 0.2213 0.041 Uiso calc R 1 1 A .
    C C17 0.2709(6) 0.5806(5) 0.1920(4) 0.055(2) Uani d . 1 1 A .
    H H17 0.1992 0.5700 0.1753 0.066 Uiso calc R 1 1 . .
    C C18 0.3557(5) 0.5109(4) 0.1881(4) 0.0480(18) Uani d . 1 1 . .
    H H18 0.3428 0.4539 0.1670 0.058 Uiso calc R 1 1 A .
    C C19 0.2016(6) 0.2973(6) 0.1538(7) 0.0200(11) Uani d PGDU 0.50 1 A 1
    C C20 0.1681(9) 0.3572(7) 0.2097(6) 0.032(3) Uani d PGU 0.50 1 A 1
    H H20 0.2105 0.3582 0.2511 0.039 Uiso calc PR 0.50 1 A 1
    C C21 0.0725(10) 0.4158(7) 0.2051(6) 0.037(3) Uani d PGU 0.50 1 A 1
    H H21 0.0496 0.4568 0.2433 0.044 Uiso calc PR 0.50 1 A 1
    C C22 0.0105(7) 0.4144(7) 0.1446(7) 0.0364(17) Uani d PGU 0.50 1 A 1
    H H22 -0.0549 0.4544 0.1415 0.044 Uiso calc PR 0.50 1 A 1
    C C23 0.0439(7) 0.3544(6) 0.0887(6) 0.035(3) Uani d PGU 0.50 1 A 1
    H H23 0.0015 0.3535 0.0474 0.042 Uiso calc PR 0.50 1 A 1
    C C24 0.1395(7) 0.2959(5) 0.0933(6) 0.029(2) Uani d PGU 0.50 1 A 1
    H H24 0.1624 0.2549 0.0551 0.034 Uiso calc PR 0.50 1 A 1
    C C19' 0.2035(6) 0.2995(6) 0.1534(7) 0.0200(11) Uani d PGD 0.50 1 A 2
    C C20' 0.1488(10) 0.3303(7) 0.2179(6) 0.032(3) Uani d PG 0.50 1 A 2
    H H20B 0.1749 0.3089 0.2627 0.039 Uiso calc PR 0.50 1 A 2
    C C21' 0.0558(10) 0.3923(8) 0.2168(6) 0.037(3) Uani d PG 0.50 1 A 2
    H H21B 0.0184 0.4134 0.2609 0.044 Uiso calc PR 0.50 1 A 2
    C C22' 0.0176(7) 0.4236(7) 0.1512(7) 0.0364(17) Uani d PG 0.50 1 A 2
    H H22B -0.0459 0.4660 0.1505 0.044 Uiso calc PR 0.50 1 A 2
    C C23' 0.0724(8) 0.3928(6) 0.0867(6) 0.035(3) Uani d PG 0.50 1 A 2
    H H23B 0.0463 0.4141 0.0419 0.042 Uiso calc PR 0.50 1 A 2
    C C24' 0.1653(7) 0.3307(6) 0.0878(6) 0.029(2) Uani d PG 0.50 1 A 2
    H H24B 0.2028 0.3097 0.0437 0.034 Uiso calc PR 0.50 1 A 2
    C C25 0.2712(4) 0.0995(3) 0.1782(3) 0.0224(11) Uani d . 1 1 A .
    C C26 0.3435(4) 0.0212(4) 0.1775(3) 0.0286(12) Uani d . 1 1 . .
    H H26 0.4221 0.0263 0.1667 0.034 Uiso calc R 1 1 A .
    C C27 0.3007(5) -0.0643(4) 0.1927(3) 0.0363(14) Uani d . 1 1 A .
    H H27 0.3502 -0.1179 0.1918 0.044 Uiso calc R 1 1 . .
    C C28 0.1862(5) -0.0720(4) 0.2091(3) 0.0326(13) Uani d . 1 1 . .
    H H28 0.1569 -0.1304 0.2200 0.039 Uiso calc R 1 1 A .
    C C29 0.1156(5) 0.0059(4) 0.2094(3) 0.0369(14) Uani d . 1 1 A .
    H H29 0.0369 0.0006 0.2198 0.044 Uiso calc R 1 1 . .
    C C30 0.1568(4) 0.0921(4) 0.1948(3) 0.0283(12) Uani d . 1 1 . .
    H H30 0.1071 0.1455 0.1961 0.034 Uiso calc R 1 1 A .
    C C31 0.3875(4) 0.2082(3) 0.0575(3) 0.0208(11) Uani d . 1 1 A .
    C C32 0.3434(5) 0.1457(4) 0.0127(3) 0.0311(13) Uani d . 1 1 . .
    H H32 0.2907 0.1036 0.0324 0.037 Uiso calc R 1 1 A .
    C C33 0.3763(6) 0.1448(4) -0.0608(3) 0.0424(16) Uani d . 1 1 A .
    H H33 0.3463 0.1020 -0.0912 0.051 Uiso calc R 1 1 . .
    C C34 0.4523(6) 0.2060(4) -0.0894(3) 0.0411(16) Uani d . 1 1 . .
    H H34 0.4739 0.2058 -0.1398 0.049 Uiso calc R 1 1 A .
    C C35 0.4975(5) 0.2677(4) -0.0452(3) 0.0387(15) Uani d . 1 1 A .
    H H35 0.5504 0.3094 -0.0652 0.046 Uiso calc R 1 1 . .
    C C36 0.4658(4) 0.2687(4) 0.0281(3) 0.0312(13) Uani d . 1 1 . .
    H H36 0.4975 0.3107 0.0583 0.037 Uiso calc R 1 1 A .
    C C37 0.3449(5) 0.1394(4) 0.4188(3) 0.0340(13) Uani d . 1 1 A .
    C C38 0.2712(5) 0.0977(4) 0.3775(3) 0.0366(14) Uani d . 1 1 . .
    H H38 0.2553 0.1232 0.3316 0.044 Uiso calc R 1 1 A .
    C C39 0.2206(6) 0.0196(5) 0.4024(4) 0.0476(17) Uani d . 1 1 A .
    H H39 0.1690 -0.0083 0.3741 0.057 Uiso calc R 1 1 . .
    C C40 0.2444(7) -0.0185(6) 0.4683(4) 0.072(3) Uani d . 1 1 . .
    H H40 0.2106 -0.0730 0.4856 0.086 Uiso calc R 1 1 A .
    C C41 0.3192(8) 0.0245(6) 0.5094(5) 0.081(3) Uani d . 1 1 A .
    H H41 0.3347 -0.0007 0.5555 0.098 Uiso calc R 1 1 . .
    C C42 0.3707(6) 0.1018(5) 0.4851(4) 0.056(2) Uani d . 1 1 . .
    H H42 0.4231 0.1292 0.5131 0.067 Uiso calc R 1 1 A .
    C C43 0.5097(5) 0.2796(4) 0.4557(3) 0.0286(12) Uani d . 1 1 A .
    C C44 0.6176(5) 0.2395(5) 0.4512(3) 0.0444(16) Uani d . 1 1 . .
    H H44 0.6410 0.1976 0.4138 0.053 Uiso calc R 1 1 A .
    C C45 0.6922(6) 0.2611(5) 0.5024(3) 0.0473(17) Uani d . 1 1 A .
    H H45 0.7666 0.2337 0.4995 0.057 Uiso calc R 1 1 . .
    C C46 0.6592(5) 0.3214(5) 0.5567(4) 0.0441(16) Uani d . 1 1 . .
    H H46 0.7100 0.3347 0.5918 0.053 Uiso calc R 1 1 A .
    C C47 0.5533(6) 0.3620(5) 0.5601(4) 0.0517(18) Uani d . 1 1 A .
    H H47 0.5307 0.4047 0.5972 0.062 Uiso calc R 1 1 . .
    C C48 0.4776(5) 0.3412(4) 0.5096(3) 0.0406(15) Uani d . 1 1 . .
    H H48 0.4036 0.3697 0.5125 0.049 Uiso calc R 1 1 A .
    C C49 0.2838(5) 0.3400(4) 0.4013(3) 0.0303(13) Uani d . 1 1 A .
    C C50 0.1901(5) 0.3177(4) 0.4462(3) 0.0372(14) Uani d . 1 1 . .
    H H50 0.1888 0.2595 0.4703 0.045 Uiso calc R 1 1 A .
    C C51 0.0992(5) 0.3804(5) 0.4558(4) 0.0477(17) Uani d . 1 1 A .
    H H51 0.0352 0.3654 0.4865 0.057 Uiso calc R 1 1 . .
    C C52 0.1010(6) 0.4646(5) 0.4210(3) 0.051(2) Uani d . 1 1 . .
    H H52 0.0380 0.5074 0.4275 0.061 Uiso calc R 1 1 A .
    C C53 0.1939(6) 0.4875(5) 0.3765(3) 0.0486(18) Uani d . 1 1 A .
    H H53 0.1947 0.5458 0.3526 0.058 Uiso calc R 1 1 . .
    C C54 0.2865(6) 0.4246(4) 0.3669(3) 0.0403(15) Uani d . 1 1 . .
    H H54 0.3509 0.4402 0.3368 0.048 Uiso calc R 1 1 A .
    C C55 0.7410(4) 0.1122(4) 0.1358(3) 0.0250(11) Uani d . 1 1 A .
    C C56 0.6771(5) 0.1027(4) 0.0766(3) 0.0302(13) Uani d . 1 1 . .
    H H56 0.5972 0.1033 0.0834 0.036 Uiso calc R 1 1 A .
    C C57 0.7298(5) 0.0923(4) 0.0079(3) 0.0389(15) Uani d . 1 1 A .
    H H57 0.6855 0.0872 -0.0323 0.047 Uiso calc R 1 1 . .
    C C58 0.8449(6) 0.0894(4) -0.0029(3) 0.0444(16) Uani d . 1 1 . .
    H H58 0.8804 0.0809 -0.0500 0.053 Uiso calc R 1 1 A .
    C C59 0.9097(5) 0.0989(5) 0.0559(3) 0.0486(18) Uani d . 1 1 A .
    H H59 0.9896 0.0973 0.0488 0.058 Uiso calc R 1 1 . .
    C C60 0.8584(5) 0.1105(5) 0.1241(3) 0.0403(15) Uani d . 1 1 . .
    H H60 0.9032 0.1176 0.1637 0.048 Uiso calc R 1 1 A .
    C C61 0.7870(4) 0.1530(4) 0.2891(3) 0.0253(11) Uani d . 1 1 A .
    C C62 0.8187(5) 0.2417(4) 0.2932(4) 0.054(2) Uani d . 1 1 . .
    H H62 0.7826 0.2894 0.2662 0.065 Uiso calc R 1 1 A .
    C C63 0.9038(6) 0.2618(5) 0.3370(5) 0.064(2) Uani d . 1 1 A .
    H H63 0.9235 0.3238 0.3411 0.077 Uiso calc R 1 1 . .
    C C64 0.9581(5) 0.1952(5) 0.3733(3) 0.0463(17) Uani d . 1 1 . .
    H H64 1.0181 0.2095 0.4015 0.056 Uiso calc R 1 1 A .
    C C65 0.9280(5) 0.1078(6) 0.3700(4) 0.058(2) Uani d . 1 1 A .
    H H65 0.9659 0.0608 0.3967 0.070 Uiso calc R 1 1 . .
    C C66 0.8416(5) 0.0853(5) 0.3276(3) 0.0426(17) Uani d . 1 1 . .
    H H66 0.8207 0.0234 0.3256 0.051 Uiso calc R 1 1 A .
    C C67 0.6337(5) 0.0041(4) 0.2601(3) 0.0305(13) Uani d . 1 1 A .
    C C68 0.7066(6) -0.0709(4) 0.2393(3) 0.0425(16) Uani d . 1 1 . .
    H H68 0.7694 -0.0627 0.2056 0.051 Uiso calc R 1 1 A .
    C C69 0.6860(8) -0.1578(4) 0.2685(4) 0.060(2) Uani d . 1 1 A .
    H H69 0.7362 -0.2087 0.2553 0.072 Uiso calc R 1 1 . .
    C C70 0.5940(7) -0.1710(5) 0.3161(4) 0.057(2) Uani d . 1 1 . .
    H H70 0.5815 -0.2305 0.3359 0.068 Uiso calc R 1 1 A .
    C C71 0.5210(6) -0.0990(5) 0.3348(4) 0.0523(19) Uani d . 1 1 A .
    H H71 0.4565 -0.1087 0.3668 0.063 Uiso calc R 1 1 . .
    C C72 0.5402(5) -0.0107(4) 0.3072(3) 0.0393(15) Uani d . 1 1 . .
    H H72 0.4889 0.0394 0.3208 0.047 Uiso calc R 1 1 A .
    F F1 1.0254(7) 0.8237(6) 0.4465(4) 0.080(3) Uani d PDU 0.50 1 B 1
    F F2 0.8632(5) 0.8126(5) 0.4040(4) 0.056(2) Uani d PDU 0.50 1 B 1
    F F3 0.9807(6) 0.9013(5) 0.3532(4) 0.053(2) Uani d PDU 0.50 1 B 1
    O O1 1.0064(8) 0.7603(7) 0.2714(5) 0.054(3) Uani d PDU 0.50 1 B 1
    O O2 1.0643(10) 0.6786(7) 0.3636(6) 0.048(3) Uani d PDU 0.50 1 B 1
    O O3 1.0074(10) 0.6640(8) 0.1419(7) 0.084(4) Uani d PDU 0.50 1 C 1
    H H3 1.0100 0.6902 0.1816 0.127 Uiso d PR 0.50 1 C 1
    C C73 1.0177(9) 0.7479(7) 0.3359(5) 0.045(3) Uani d PDU 0.50 1 B 1
    C C74 0.9723(7) 0.8223(6) 0.3867(4) 0.030(3) Uani d PDU 0.50 1 B 1
    C C75 0.934(2) 0.7209(18) 0.1002(14) 0.114(9) Uani d PDU 0.50 1 C 1
    H H75A 0.8819 0.7583 0.1327 0.171 Uiso calc PR 0.50 1 C 1
    H H75B 0.8904 0.6820 0.0713 0.171 Uiso calc PR 0.50 1 C 1
    H H75C 0.9784 0.7614 0.0681 0.171 Uiso calc PR 0.50 1 C 1
    F F1' 1.0116(10) 0.7034(9) 0.0846(9) 0.152(6) Uani d PDU 0.50 1 D 2
    F F2' 0.9035(8) 0.8315(6) 0.0905(5) 0.090(3) Uani d PDU 0.50 1 D 2
    F F3' 0.8372(8) 0.7000(7) 0.1304(5) 0.090(3) Uani d PDU 0.50 1 D 2
    O O1' 1.0273(8) 0.7022(7) 0.2278(7) 0.068(3) Uani d PDU 0.50 1 D 2
    O O2' 0.9423(8) 0.8392(6) 0.2283(6) 0.071(3) Uani d PDU 0.50 1 D 2
    O O1W' 1.056(2) 0.7100(17) 0.3790(13) 0.167(11) Uani d PU 0.50 1 E 2
    H H1W1 1.0467 0.7070 0.3346 0.250 Uiso d PR 0.50 1 E 2
    H H2W2 1.0892 0.7577 0.3869 0.250 Uiso d PR 0.50 1 E 2
    C C73' 0.9718(9) 0.7654(7) 0.1983(6) 0.046(3) Uani d PDU 0.50 1 D 2
    C C74' 0.9304(9) 0.7507(7) 0.1247(6) 0.058(5) Uani d PDU 0.50 1 D 2
loop_
    _atom_site_aniso_label
    _atom_site_aniso_U_11
    _atom_site_aniso_U_22
    _atom_site_aniso_U_33
    _atom_site_aniso_U_12
    _atom_site_aniso_U_13
    _atom_site_aniso_U_23
    Ag1 0.02018(18) 0.0189(2) 0.01837(19) -0.00101(15) -0.00220(14) -0.00194(14)
    As1 0.0250(3) 0.0170(3) 0.0210(3) -0.0026(2) -0.0035(2) -0.0024(2)
    As2 0.0182(2) 0.0200(3) 0.0202(3) -0.0031(2) -0.0033(2) -0.0019(2)
    As3 0.0369(3) 0.0274(3) 0.0162(3) 0.0014(2) 0.0018(2) 0.0005(2)
    As4 0.0208(3) 0.0198(3) 0.0250(3) 0.0025(2) -0.0044(2) -0.0053(2)
    C1 0.027(3) 0.025(4) 0.028(3) 0.002(3) -0.002(2) -0.005(2)
    C2 0.014(5) 0.033(4) 0.028(5) -0.001(3) -0.011(4) -0.012(3)
    C3 0.037(4) 0.060(6) 0.050(5) -0.003(4) 0.005(4) -0.023(5)
    C4 0.061(6) 0.061(8) 0.030(4) -0.005(6) 0.005(4) -0.018(5)
    C5 0.072(7) 0.076(7) 0.036(5) 0.003(5) 0.008(5) 0.018(5)
    C6 0.049(5) 0.033(6) 0.025(4) 0.000(4) 0.002(4) 0.000(4)
    C1' 0.027(3) 0.025(4) 0.028(3) 0.002(3) -0.002(2) -0.005(2)
    C2' 0.014(5) 0.033(4) 0.028(5) -0.001(3) -0.011(4) -0.012(3)
    C3' 0.037(4) 0.060(6) 0.050(5) -0.003(4) 0.005(4) -0.023(5)
    C4' 0.061(6) 0.061(8) 0.030(4) -0.005(6) 0.005(4) -0.018(5)
    C5' 0.072(7) 0.076(7) 0.036(5) 0.003(5) 0.008(5) 0.018(5)
    C6' 0.049(5) 0.033(6) 0.025(4) 0.000(4) 0.002(4) 0.000(4)
    C7 0.027(3) 0.018(3) 0.020(3) 0.002(2) -0.003(2) -0.003(2)
    C8 0.039(3) 0.023(3) 0.022(3) 0.001(2) -0.004(2) -0.001(2)
    C9 0.059(4) 0.034(3) 0.030(3) 0.012(3) -0.014(3) -0.007(3)
    C10 0.038(3) 0.032(3) 0.050(4) 0.007(3) -0.022(3) -0.023(3)
    C11 0.026(3) 0.036(4) 0.055(4) -0.003(3) -0.005(3) -0.020(3)
    C12 0.026(3) 0.024(3) 0.038(3) -0.006(2) 0.002(2) -0.006(2)
    C13 0.028(3) 0.020(3) 0.022(3) -0.003(2) -0.003(2) 0.003(2)
    C14 0.028(3) 0.023(3) 0.038(3) -0.005(2) -0.005(2) 0.001(2)
    C15 0.040(3) 0.022(3) 0.040(3) 0.000(3) -0.006(3) -0.007(3)
    C16 0.039(3) 0.030(3) 0.031(3) 0.011(3) -0.005(3) -0.001(3)
    C17 0.047(4) 0.042(4) 0.081(5) 0.009(3) -0.036(4) -0.014(4)
    C18 0.043(4) 0.028(3) 0.077(5) 0.008(3) -0.031(4) -0.021(3)
    C19 0.019(2) 0.020(2) 0.022(3) -0.008(2) 0.000(2) 0.000(2)
    C20 0.029(5) 0.030(7) 0.038(4) 0.001(4) -0.003(4) -0.004(4)
    C21 0.037(5) 0.034(6) 0.036(5) 0.003(4) 0.007(4) -0.005(4)
    C22 0.025(3) 0.036(4) 0.047(4) 0.007(3) 0.001(3) -0.004(3)
    C23 0.028(5) 0.038(6) 0.040(4) 0.006(4) -0.008(4) -0.006(5)
    C24 0.026(5) 0.026(6) 0.034(4) 0.002(4) -0.006(3) -0.005(5)
    C19' 0.019(2) 0.020(2) 0.022(3) -0.008(2) 0.000(2) 0.000(2)
    C20' 0.029(5) 0.030(7) 0.038(4) 0.001(4) -0.003(4) -0.004(4)
    C21' 0.037(5) 0.034(6) 0.036(5) 0.003(4) 0.007(4) -0.005(4)
    C22' 0.025(3) 0.036(4) 0.047(4) 0.007(3) 0.001(3) -0.004(3)
    C23' 0.028(5) 0.038(6) 0.040(4) 0.006(4) -0.008(4) -0.006(5)
    C24' 0.026(5) 0.026(6) 0.034(4) 0.002(4) -0.006(3) -0.005(5)
    C25 0.024(3) 0.025(3) 0.018(3) 0.001(2) -0.005(2) -0.001(2)
    C26 0.021(3) 0.030(3) 0.033(3) 0.001(2) 0.003(2) 0.007(2)
    C27 0.037(3) 0.022(3) 0.048(4) 0.005(3) 0.005(3) 0.006(3)
    C28 0.042(3) 0.021(3) 0.036(3) -0.005(3) -0.001(3) 0.003(2)
    C29 0.030(3) 0.032(3) 0.051(4) -0.009(3) -0.010(3) 0.008(3)
    C30 0.021(3) 0.025(3) 0.040(3) -0.005(2) -0.004(2) 0.008(2)
    C31 0.019(2) 0.019(3) 0.024(3) 0.002(2) -0.004(2) 0.001(2)
    C32 0.042(3) 0.028(3) 0.022(3) 0.001(3) 0.000(2) 0.001(2)
    C33 0.071(5) 0.033(3) 0.022(3) 0.005(3) -0.001(3) -0.012(3)
    C34 0.062(4) 0.038(4) 0.018(3) 0.014(3) 0.013(3) 0.003(3)
    C35 0.034(3) 0.042(4) 0.036(3) 0.004(3) 0.010(3) 0.014(3)
    C36 0.029(3) 0.030(3) 0.034(3) -0.004(2) -0.001(2) 0.005(3)
    C37 0.039(3) 0.038(3) 0.025(3) -0.001(3) -0.001(2) 0.002(3)
    C38 0.034(3) 0.043(4) 0.033(3) -0.003(3) -0.003(3) 0.001(3)
    C39 0.052(4) 0.046(4) 0.048(4) -0.016(3) -0.012(3) -0.003(3)
    C40 0.087(6) 0.061(5) 0.074(6) -0.036(5) -0.029(5) 0.037(4)
    C41 0.119(7) 0.067(6) 0.068(6) -0.044(5) -0.050(5) 0.039(5)
    C42 0.075(5) 0.056(5) 0.040(4) -0.034(4) -0.024(4) 0.025(3)
    C43 0.036(3) 0.030(3) 0.018(3) -0.001(2) 0.006(2) 0.004(2)
    C44 0.049(4) 0.046(4) 0.037(4) 0.012(3) -0.005(3) -0.009(3)
    C45 0.048(4) 0.054(4) 0.039(4) 0.009(3) -0.006(3) 0.000(3)
    C46 0.040(4) 0.046(4) 0.049(4) -0.010(3) -0.011(3) 0.004(3)
    C47 0.049(4) 0.060(5) 0.048(4) 0.004(4) -0.010(3) -0.028(4)
    C48 0.039(3) 0.050(4) 0.032(3) 0.005(3) -0.003(3) -0.009(3)
    C49 0.038(3) 0.038(3) 0.015(3) 0.001(3) -0.003(2) -0.005(2)
    C50 0.041(3) 0.048(4) 0.023(3) 0.003(3) -0.006(3) -0.013(3)
    C51 0.033(3) 0.071(5) 0.039(4) 0.002(3) -0.002(3) -0.024(4)
    C52 0.047(4) 0.072(5) 0.034(4) 0.026(4) -0.018(3) -0.036(4)
    C53 0.072(5) 0.043(4) 0.032(3) 0.018(4) -0.018(3) -0.012(3)
    C54 0.059(4) 0.040(4) 0.020(3) 0.014(3) -0.001(3) -0.006(3)
    C55 0.023(3) 0.023(3) 0.029(3) 0.008(2) -0.004(2) -0.006(2)
    C56 0.031(3) 0.026(3) 0.035(3) 0.001(2) -0.009(2) -0.006(2)
    C57 0.051(4) 0.034(3) 0.033(3) 0.005(3) -0.011(3) -0.012(3)
    C58 0.053(4) 0.048(4) 0.030(3) 0.016(3) 0.003(3) -0.012(3)
    C59 0.030(3) 0.072(5) 0.041(4) 0.016(3) 0.004(3) -0.015(4)
    C60 0.028(3) 0.057(4) 0.035(3) 0.008(3) -0.005(3) -0.010(3)
    C61 0.020(3) 0.030(3) 0.025(3) 0.001(2) 0.001(2) -0.006(2)
    C62 0.043(4) 0.034(4) 0.089(6) 0.007(3) -0.034(4) -0.018(4)
    C63 0.047(4) 0.050(5) 0.100(6) 0.000(4) -0.033(4) -0.038(4)
    C64 0.025(3) 0.075(5) 0.042(4) -0.012(3) -0.008(3) -0.018(4)
    C65 0.044(4) 0.073(5) 0.061(5) -0.016(4) -0.030(4) 0.021(4)
    C66 0.033(3) 0.048(4) 0.051(4) -0.016(3) -0.021(3) 0.018(3)
    C67 0.037(3) 0.033(3) 0.024(3) -0.006(3) -0.011(2) -0.005(2)
    C68 0.072(5) 0.026(3) 0.029(3) 0.010(3) -0.008(3) -0.004(3)
    C69 0.119(7) 0.025(3) 0.036(4) 0.013(4) -0.024(4) -0.007(3)
    C70 0.107(7) 0.029(4) 0.040(4) -0.024(4) -0.029(4) 0.006(3)
    C71 0.065(5) 0.046(4) 0.050(4) -0.026(4) -0.019(4) 0.009(3)
    C72 0.037(3) 0.031(3) 0.052(4) -0.007(3) -0.014(3) 0.001(3)
    F1 0.090(6) 0.083(6) 0.069(5) 0.002(5) -0.024(5) -0.031(5)
    F2 0.046(4) 0.081(5) 0.037(4) 0.019(4) 0.014(3) 0.000(4)
    F3 0.047(4) 0.049(4) 0.062(5) -0.003(3) 0.014(4) -0.011(4)
    O1 0.047(5) 0.069(6) 0.049(5) -0.033(5) 0.001(4) -0.011(5)
    O2 0.050(5) 0.034(5) 0.057(6) 0.025(4) -0.002(4) 0.005(4)
    O3 0.088(7) 0.078(7) 0.082(7) 0.027(6) 0.011(6) 0.002(6)
    C73 0.030(6) 0.052(7) 0.056(7) -0.020(5) -0.008(5) 0.009(6)
    C74 0.031(5) 0.042(6) 0.021(5) -0.012(5) -0.006(4) -0.007(4)
    C75 0.092(12) 0.145(13) 0.109(12) 0.004(9) -0.026(9) -0.016(9)
    F1' 0.141(9) 0.176(10) 0.133(9) 0.025(8) 0.011(8) -0.023(8)
    F2' 0.077(6) 0.116(7) 0.075(6) -0.001(5) -0.005(5) 0.038(5)
    F3' 0.101(6) 0.102(7) 0.075(6) -0.043(6) -0.021(5) 0.000(5)
    O1' 0.050(5) 0.066(6) 0.089(7) 0.000(5) -0.009(5) 0.008(6)
    O2' 0.043(5) 0.057(6) 0.112(7) 0.003(5) 0.002(5) -0.002(6)
    O1W' 0.166(13) 0.177(14) 0.163(14) -0.025(9) -0.033(9) 0.001(9)
    C73' 0.026(5) 0.045(6) 0.066(7) -0.010(5) 0.002(5) 0.005(6)
    C74' 0.050(8) 0.078(9) 0.044(7) 0.009(7) 0.002(6) 0.008(7)
loop_
    _geom_bond_atom_site_label_1
    _geom_bond_atom_site_label_2
    _geom_bond_site_symmetry_2
    _geom_bond_distance
    _geom_bond_publ_flag
    Ag1 As1 . 2.6464(6) ?
    Ag1 As2 . 2.6460(6) ?
    Ag1 As3 . 2.6342(7) ?
    Ag1 As4 . 2.6494(6) ?
    As1 C1 . 1.917(5) ?
    As1 C7 . 1.946(5) ?
    As1 C13 . 1.948(5) ?
    As1 C1' . 1.955(5) ?
    As2 C31 . 1.938(5) ?
    As2 C19 . 1.947(5) ?
    As2 C19' . 1.947(5) ?
    As2 C25 . 1.947(5) ?
    As3 C49 . 1.940(6) ?
    As3 C37 . 1.941(6) ?
    As3 C43 . 1.946(6) ?
    As4 C67 . 1.932(6) ?
    As4 C55 . 1.944(5) ?
    As4 C61 . 1.952(5) ?
    C1 C2 . 1.3900 ?
    C1 C6 . 1.3900 ?
    C2 C3 . 1.3900 ?
    C2 H2 . 0.9500 ?
    C3 C4 . 1.3900 ?
    C3 H3A . 0.9500 ?
    C4 C5 . 1.3900 ?
    C4 H4 . 0.9500 ?
    C5 C6 . 1.3900 ?
    C5 H5 . 0.9500 ?
    C6 H6 . 0.9500 ?
    C1' C2' . 1.3900 ?
    C1' C6' . 1.3900 ?
    C2' C3' . 1.3900 ?
    C2' H2' . 0.9500 ?
    C3' C4' . 1.3900 ?
    C3' H3' . 0.9500 ?
    C4' C5' . 1.3900 ?
    C4' H4' . 0.9500 ?
    C5' C6' . 1.3900 ?
    C5' H5' . 0.9500 ?
    C6' H6' . 0.9500 ?
    C7 C8 . 1.383(7) ?
    C7 C12 . 1.385(7) ?
    C8 C9 . 1.389(8) ?
    C8 H8 . 0.9500 ?
    C9 C10 . 1.379(9) ?
    C9 H9 . 0.9500 ?
    C10 C11 . 1.376(9) ?
    C10 H10 . 0.9500 ?
    C11 C12 . 1.383(8) ?
    C11 H11 . 0.9500 ?
    C12 H12 . 0.9500 ?
    C13 C14 . 1.373(7) ?
    C13 C18 . 1.380(7) ?
    C14 C15 . 1.389(7) ?
    C14 H14 . 0.9500 ?
    C15 C16 . 1.368(8) ?
    C15 H15 . 0.9500 ?
    C16 C17 . 1.369(9) ?
    C16 H16 . 0.9500 ?
    C17 C18 . 1.389(8) ?
    C17 H17 . 0.9500 ?
    C18 H18 . 0.9500 ?
    C19 C20 . 1.3900 ?
    C19 C24 . 1.3900 ?
    C20 C21 . 1.3900 ?
    C20 H20 . 0.9500 ?
    C21 C22 . 1.3900 ?
    C21 H21 . 0.9500 ?
    C22 C23 . 1.3900 ?
    C22 H22 . 0.9500 ?
    C23 C24 . 1.3900 ?
    C23 H23 . 0.9500 ?
    C24 H24 . 0.9500 ?
    C19' C20' . 1.3900 ?
    C19' C24' . 1.3900 ?
    C20' C21' . 1.3900 ?
    C20' H20B . 0.9500 ?
    C21' C22' . 1.3900 ?
    C21' H21B . 0.9500 ?
    C22' C23' . 1.3900 ?
    C22' H22B . 0.9500 ?
    C23' C24' . 1.3900 ?
    C23' H23B . 0.9500 ?
    C24' H24B . 0.9500 ?
    C25 C30 . 1.384(7) ?
    C25 C26 . 1.388(7) ?
    C26 C27 . 1.388(7) ?
    C26 H26 . 0.9500 ?
    C27 C28 . 1.385(8) ?
    C27 H27 . 0.9500 ?
    C28 C29 . 1.372(8) ?
    C28 H28 . 0.9500 ?
    C29 C30 . 1.387(7) ?
    C29 H29 . 0.9500 ?
    C30 H30 . 0.9500 ?
    C31 C32 . 1.392(7) ?
    C31 C36 . 1.393(7) ?
    C32 C33 . 1.391(8) ?
    C32 H32 . 0.9500 ?
    C33 C34 . 1.377(9) ?
    C33 H33 . 0.9500 ?
    C34 C35 . 1.384(9) ?
    C34 H34 . 0.9500 ?
    C35 C36 . 1.384(8) ?
    C35 H35 . 0.9500 ?
    C36 H36 . 0.9500 ?
    C37 C38 . 1.379(8) ?
    C37 C42 . 1.386(8) ?
    C38 C39 . 1.373(8) ?
    C38 H38 . 0.9500 ?
    C39 C40 . 1.375(9) ?
    C39 H39 . 0.9500 ?
    C40 C41 . 1.395(10) ?
    C40 H40 . 0.9500 ?
    C41 C42 . 1.364(9) ?
    C41 H41 . 0.9500 ?
    C42 H42 . 0.9500 ?
    C43 C48 . 1.374(8) ?
    C43 C44 . 1.379(8) ?
    C44 C45 . 1.400(9) ?
    C44 H44 . 0.9500 ?
    C45 C46 . 1.369(9) ?
    C45 H45 . 0.9500 ?
    C46 C47 . 1.361(9) ?
    C46 H46 . 0.9500 ?
    C47 C48 . 1.396(8) ?
    C47 H47 . 0.9500 ?
    C48 H48 . 0.9500 ?
    C49 C54 . 1.377(8) ?
    C49 C50 . 1.393(8) ?
    C50 C51 . 1.380(9) ?
    C50 H50 . 0.9500 ?
    C51 C52 . 1.375(10) ?
    C51 H51 . 0.9500 ?
    C52 C53 . 1.382(10) ?
    C52 H52 . 0.9500 ?
    C53 C54 . 1.396(8) ?
    C53 H53 . 0.9500 ?
    C54 H54 . 0.9500 ?
    C55 C56 . 1.394(7) ?
    C55 C60 . 1.398(7) ?
    C56 C57 . 1.387(8) ?
    C56 H56 . 0.9500 ?
    C57 C58 . 1.369(8) ?
    C57 H57 . 0.9500 ?
    C58 C59 . 1.395(9) ?
    C58 H58 . 0.9500 ?
    C59 C60 . 1.373(8) ?
    C59 H59 . 0.9500 ?
    C60 H60 . 0.9500 ?
    C61 C62 . 1.369(8) ?
    C61 C66 . 1.369(7) ?
    C62 C63 . 1.392(8) ?
    C62 H62 . 0.9500 ?
    C63 C64 . 1.334(10) ?
    C63 H63 . 0.9500 ?
    C64 C65 . 1.345(10) ?
    C64 H64 . 0.9500 ?
    C65 C66 . 1.396(8) ?
    C65 H65 . 0.9500 ?
    C66 H66 . 0.9500 ?
    C67 C72 . 1.388(8) ?
    C67 C68 . 1.398(8) ?
    C68 C69 . 1.394(9) ?
    C68 H68 . 0.9500 ?
    C69 C70 . 1.376(11) ?
    C69 H69 . 0.9500 ?
    C70 C71 . 1.357(10) ?
    C70 H70 . 0.9500 ?
    C71 C72 . 1.399(8) ?
    C71 H71 . 0.9500 ?
    C72 H72 . 0.9500 ?
    F1 C74 . 1.318(8) ?
    F2 C74 . 1.330(8) ?
    F3 C74 . 1.300(8) ?
    O1 C73 . 1.223(8) ?
    O2 C73 . 1.244(8) ?
    O3 C75 . 1.431(10) ?
    O3 H3 . 0.8400 ?
    C73 C74 . 1.501(9) ?
    C75 H75A . 0.9800 ?
    C75 H75B . 0.9800 ?
    C75 H75C . 0.9800 ?
    F1' C74' . 1.342(9) ?
    F2' C74' . 1.359(9) ?
    F3' C74' . 1.363(9) ?
    O1' C73' . 1.244(8) ?
    O2' C73' . 1.241(8) ?
    O1W' H1W1 . 0.8401 ?
    O1W' H2W2 . 0.8400 ?
    C73' C74' . 1.509(9) ?
loop_
    _geom_angle_atom_site_label_1
    _geom_angle_atom_site_label_2
    _geom_angle_atom_site_label_3
    _geom_angle_site_symmetry_1
    _geom_angle_site_symmetry_3
    _geom_angle
    _geom_angle_publ_flag
    As3 Ag1 As2 . . 109.89(2) ?
    As3 Ag1 As1 . . 109.00(2) ?
    As2 Ag1 As1 . . 110.713(19) ?
    As3 Ag1 As4 . . 108.64(2) ?
    As2 Ag1 As4 . . 108.65(2) ?
    As1 Ag1 As4 . . 109.92(2) ?
    C1 As1 C7 . . 102.1(3) ?
    C1 As1 C13 . . 105.3(3) ?
    C7 As1 C13 . . 99.5(2) ?
    C7 As1 C1' . . 100.6(3) ?
    C13 As1 C1' . . 99.9(4) ?
    C1 As1 Ag1 . . 110.8(3) ?
    C7 As1 Ag1 . . 119.45(14) ?
    C13 As1 Ag1 . . 117.58(15) ?
    C1' As1 Ag1 . . 116.3(3) ?
    C31 As2 C19 . . 100.8(4) ?
    C31 As2 C19' . . 100.5(4) ?
    C31 As2 C25 . . 101.8(2) ?
    C19 As2 C25 . . 100.1(3) ?
    C19' As2 C25 . . 101.3(3) ?
    C31 As2 Ag1 . . 115.77(14) ?
    C19 As2 Ag1 . . 120.7(4) ?
    C19' As2 Ag1 . . 120.0(4) ?
    C25 As2 Ag1 . . 114.70(14) ?
    C49 As3 C37 . . 100.6(2) ?
    C49 As3 C43 . . 102.0(2) ?
    C37 As3 C43 . . 102.4(2) ?
    C49 As3 Ag1 . . 113.53(15) ?
    C37 As3 Ag1 . . 118.41(18) ?
    C43 As3 Ag1 . . 117.25(15) ?
    C67 As4 C55 . . 102.0(2) ?
    C67 As4 C61 . . 100.7(2) ?
    C55 As4 C61 . . 101.4(2) ?
    C67 As4 Ag1 . . 118.22(18) ?
    C55 As4 Ag1 . . 119.10(14) ?
    C61 As4 Ag1 . . 112.61(16) ?
    C2 C1 C6 . . 120.0 ?
    C2 C1 As1 . . 117.7(6) ?
    C6 C1 As1 . . 122.2(6) ?
    C1 C2 C3 . . 120.0 ?
    C1 C2 H2 . . 120.0 ?
    C3 C2 H2 . . 120.0 ?
    C4 C3 C2 . . 120.0 ?
    C4 C3 H3A . . 120.0 ?
    C2 C3 H3A . . 120.0 ?
    C5 C4 C3 . . 120.0 ?
    C5 C4 H4 . . 120.0 ?
    C3 C4 H4 . . 120.0 ?
    C4 C5 C6 . . 120.0 ?
    C4 C5 H5 . . 120.0 ?
    C6 C5 H5 . . 120.0 ?
    C5 C6 C1 . . 120.0 ?
    C5 C6 H6 . . 120.0 ?
    C1 C6 H6 . . 120.0 ?
    C2' C1' C6' . . 120.0 ?
    C2' C1' As1 . . 117.0(6) ?
    C6' C1' As1 . . 122.5(6) ?
    C1' C2' C3' . . 120.0 ?
    C1' C2' H2' . . 120.0 ?
    C3' C2' H2' . . 120.0 ?
    C2' C3' C4' . . 120.0 ?
    C2' C3' H3' . . 120.0 ?
    C4' C3' H3' . . 120.0 ?
    C5' C4' C3' . . 120.0 ?
    C5' C4' H4' . . 120.0 ?
    C3' C4' H4' . . 120.0 ?
    C4' C5' C6' . . 120.0 ?
    C4' C5' H5' . . 120.0 ?
    C6' C5' H5' . . 120.0 ?
    C5' C6' C1' . . 120.0 ?
    C5' C6' H6' . . 120.0 ?
    C1' C6' H6' . . 120.0 ?
    C8 C7 C12 . . 119.3(5) ?
    C8 C7 As1 . . 118.7(4) ?
    C12 C7 As1 . . 121.8(4) ?
    C7 C8 C9 . . 120.0(5) ?
    C7 C8 H8 . . 120.0 ?
    C9 C8 H8 . . 120.0 ?
    C10 C9 C8 . . 120.2(6) ?
    C10 C9 H9 . . 119.9 ?
    C8 C9 H9 . . 119.9 ?
    C11 C10 C9 . . 119.9(5) ?
    C11 C10 H10 . . 120.1 ?
    C9 C10 H10 . . 120.1 ?
    C10 C11 C12 . . 120.0(6) ?
    C10 C11 H11 . . 120.0 ?
    C12 C11 H11 . . 120.0 ?
    C11 C12 C7 . . 120.5(5) ?
    C11 C12 H12 . . 119.8 ?
    C7 C12 H12 . . 119.8 ?
    C14 C13 C18 . . 119.0(5) ?
    C14 C13 As1 . . 122.5(4) ?
    C18 C13 As1 . . 118.4(4) ?
    C13 C14 C15 . . 120.5(5) ?
    C13 C14 H14 . . 119.8 ?
    C15 C14 H14 . . 119.8 ?
    C16 C15 C14 . . 120.4(5) ?
    C16 C15 H15 . . 119.8 ?
    C14 C15 H15 . . 119.8 ?
    C15 C16 C17 . . 119.5(5) ?
    C15 C16 H16 . . 120.3 ?
    C17 C16 H16 . . 120.3 ?
    C16 C17 C18 . . 120.4(6) ?
    C16 C17 H17 . . 119.8 ?
    C18 C17 H17 . . 119.8 ?
    C13 C18 C17 . . 120.2(6) ?
    C13 C18 H18 . . 119.9 ?
    C17 C18 H18 . . 119.9 ?
    C20 C19 C24 . . 120.0 ?
    C20 C19 As2 . . 120.1(7) ?
    C24 C19 As2 . . 119.9(7) ?
    C19 C20 C21 . . 120.0 ?
    C19 C20 H20 . . 120.0 ?
    C21 C20 H20 . . 120.0 ?
    C22 C21 C20 . . 120.0 ?
    C22 C21 H21 . . 120.0 ?
    C20 C21 H21 . . 120.0 ?
    C23 C22 C21 . . 120.0 ?
    C23 C22 H22 . . 120.0 ?
    C21 C22 H22 . . 120.0 ?
    C24 C23 C22 . . 120.0 ?
    C24 C23 H23 . . 120.0 ?
    C22 C23 H23 . . 120.0 ?
    C23 C24 C19 . . 120.0 ?
    C23 C24 H24 . . 120.0 ?
    C19 C24 H24 . . 120.0 ?
    C20' C19' C24' . . 120.0 ?
    C20' C19' As2 . . 117.7(7) ?
    C24' C19' As2 . . 122.2(7) ?
    C21' C20' C19' . . 120.0 ?
    C21' C20' H20B . . 120.0 ?
    C19' C20' H20B . . 120.0 ?
    C20' C21' C22' . . 120.0 ?
    C20' C21' H21B . . 120.0 ?
    C22' C21' H21B . . 120.0 ?
    C21' C22' C23' . . 120.0 ?
    C21' C22' H22B . . 120.0 ?
    C23' C22' H22B . . 120.0 ?
    C24' C23' C22' . . 120.0 ?
    C24' C23' H23B . . 120.0 ?
    C22' C23' H23B . . 120.0 ?
    C23' C24' C19' . . 120.0 ?
    C23' C24' H24B . . 120.0 ?
    C19' C24' H24B . . 120.0 ?
    C30 C25 C26 . . 119.9(5) ?
    C30 C25 As2 . . 122.4(4) ?
    C26 C25 As2 . . 117.7(4) ?
    C27 C26 C25 . . 120.0(5) ?
    C27 C26 H26 . . 120.0 ?
    C25 C26 H26 . . 120.0 ?
    C28 C27 C26 . . 120.3(5) ?
    C28 C27 H27 . . 119.9 ?
    C26 C27 H27 . . 119.9 ?
    C29 C28 C27 . . 119.2(5) ?
    C29 C28 H28 . . 120.4 ?
    C27 C28 H28 . . 120.4 ?
    C28 C29 C30 . . 121.4(5) ?
    C28 C29 H29 . . 119.3 ?
    C30 C29 H29 . . 119.3 ?
    C25 C30 C29 . . 119.3(5) ?
    C25 C30 H30 . . 120.4 ?
    C29 C30 H30 . . 120.4 ?
    C32 C31 C36 . . 119.3(5) ?
    C32 C31 As2 . . 121.8(4) ?
    C36 C31 As2 . . 118.8(4) ?
    C33 C32 C31 . . 120.1(5) ?
    C33 C32 H32 . . 119.9 ?
    C31 C32 H32 . . 119.9 ?
    C34 C33 C32 . . 120.0(6) ?
    C34 C33 H33 . . 120.0 ?
    C32 C33 H33 . . 120.0 ?
    C33 C34 C35 . . 120.3(5) ?
    C33 C34 H34 . . 119.9 ?
    C35 C34 H34 . . 119.9 ?
    C34 C35 C36 . . 120.1(6) ?
    C34 C35 H35 . . 119.9 ?
    C36 C35 H35 . . 119.9 ?
    C35 C36 C31 . . 120.1(6) ?
    C35 C36 H36 . . 119.9 ?
    C31 C36 H36 . . 119.9 ?
    C38 C37 C42 . . 120.4(6) ?
    C38 C37 As3 . . 118.1(4) ?
    C42 C37 As3 . . 121.5(5) ?
    C39 C38 C37 . . 120.3(5) ?
    C39 C38 H38 . . 119.9 ?
    C37 C38 H38 . . 119.9 ?
    C38 C39 C40 . . 120.2(6) ?
    C38 C39 H39 . . 119.9 ?
    C40 C39 H39 . . 119.9 ?
    C39 C40 C41 . . 118.8(7) ?
    C39 C40 H40 . . 120.6 ?
    C41 C40 H40 . . 120.6 ?
    C42 C41 C40 . . 121.6(7) ?
    C42 C41 H41 . . 119.2 ?
    C40 C41 H41 . . 119.2 ?
    C41 C42 C37 . . 118.6(6) ?
    C41 C42 H42 . . 120.7 ?
    C37 C42 H42 . . 120.7 ?
    C48 C43 C44 . . 119.6(6) ?
    C48 C43 As3 . . 122.0(4) ?
    C44 C43 As3 . . 118.3(4) ?
    C43 C44 C45 . . 119.3(6) ?
    C43 C44 H44 . . 120.3 ?
    C45 C44 H44 . . 120.3 ?
    C46 C45 C44 . . 120.8(6) ?
    C46 C45 H45 . . 119.6 ?
    C44 C45 H45 . . 119.6 ?
    C47 C46 C45 . . 119.6(6) ?
    C47 C46 H46 . . 120.2 ?
    C45 C46 H46 . . 120.2 ?
    C46 C47 C48 . . 120.4(6) ?
    C46 C47 H47 . . 119.8 ?
    C48 C47 H47 . . 119.8 ?
    C43 C48 C47 . . 120.2(6) ?
    C43 C48 H48 . . 119.9 ?
    C47 C48 H48 . . 119.9 ?
    C54 C49 C50 . . 120.2(6) ?
    C54 C49 As3 . . 118.3(4) ?
    C50 C49 As3 . . 121.4(4) ?
    C51 C50 C49 . . 119.8(6) ?
    C51 C50 H50 . . 120.1 ?
    C49 C50 H50 . . 120.1 ?
    C52 C51 C50 . . 120.1(6) ?
    C52 C51 H51 . . 119.9 ?
    C50 C51 H51 . . 119.9 ?
    C51 C52 C53 . . 120.4(6) ?
    C51 C52 H52 . . 119.8 ?
    C53 C52 H52 . . 119.8 ?
    C52 C53 C54 . . 119.8(6) ?
    C52 C53 H53 . . 120.1 ?
    C54 C53 H53 . . 120.1 ?
    C49 C54 C53 . . 119.5(6) ?
    C49 C54 H54 . . 120.2 ?
    C53 C54 H54 . . 120.2 ?
    C56 C55 C60 . . 118.5(5) ?
    C56 C55 As4 . . 118.4(4) ?
    C60 C55 As4 . . 123.0(4) ?
    C57 C56 C55 . . 120.2(5) ?
    C57 C56 H56 . . 119.9 ?
    C55 C56 H56 . . 119.9 ?
    C58 C57 C56 . . 120.8(6) ?
    C58 C57 H57 . . 119.6 ?
    C56 C57 H57 . . 119.6 ?
    C57 C58 C59 . . 119.5(6) ?
    C57 C58 H58 . . 120.3 ?
    C59 C58 H58 . . 120.3 ?
    C60 C59 C58 . . 120.2(6) ?
    C60 C59 H59 . . 119.9 ?
    C58 C59 H59 . . 119.9 ?
    C59 C60 C55 . . 120.7(5) ?
    C59 C60 H60 . . 119.6 ?
    C55 C60 H60 . . 119.6 ?
    C62 C61 C66 . . 118.9(5) ?
    C62 C61 As4 . . 118.4(4) ?
    C66 C61 As4 . . 122.7(4) ?
    C61 C62 C63 . . 119.9(6) ?
    C61 C62 H62 . . 120.0 ?
    C63 C62 H62 . . 120.0 ?
    C64 C63 C62 . . 120.8(7) ?
    C64 C63 H63 . . 119.6 ?
    C62 C63 H63 . . 119.6 ?
    C63 C64 C65 . . 120.0(6) ?
    C63 C64 H64 . . 120.0 ?
    C65 C64 H64 . . 120.0 ?
    C64 C65 C66 . . 120.7(6) ?
    C64 C65 H65 . . 119.7 ?
    C66 C65 H65 . . 119.7 ?
    C61 C66 C65 . . 119.6(6) ?
    C61 C66 H66 . . 120.2 ?
    C65 C66 H66 . . 120.2 ?
    C72 C67 C68 . . 119.0(6) ?
    C72 C67 As4 . . 118.3(5) ?
    C68 C67 As4 . . 122.7(5) ?
    C69 C68 C67 . . 119.3(7) ?
    C69 C68 H68 . . 120.4 ?
    C67 C68 H68 . . 120.4 ?
    C70 C69 C68 . . 121.0(7) ?
    C70 C69 H69 . . 119.5 ?
    C68 C69 H69 . . 119.5 ?
    C71 C70 C69 . . 120.1(6) ?
    C71 C70 H70 . . 120.0 ?
    C69 C70 H70 . . 120.0 ?
    C70 C71 C72 . . 120.3(7) ?
    C70 C71 H71 . . 119.9 ?
    C72 C71 H71 . . 119.9 ?
    C67 C72 C71 . . 120.4(6) ?
    C67 C72 H72 . . 119.8 ?
    C71 C72 H72 . . 119.8 ?
    C75 O3 H3 . . 106.6 ?
    O1 C73 O2 . . 125.7(10) ?
    O1 C73 C74 . . 117.8(9) ?
    O2 C73 C74 . . 116.5(9) ?
    F3 C74 F1 . . 109.0(7) ?
    F3 C74 F2 . . 107.1(7) ?
    F1 C74 F2 . . 108.9(7) ?
    F3 C74 C73 . . 108.4(7) ?
    F1 C74 C73 . . 113.4(8) ?
    F2 C74 C73 . . 109.9(8) ?
    H1W1 O1W' H2W2 . . 109.5 ?
    O2' C73' O1' . . 123.2(10) ?
    O2' C73' C74' . . 117.2(10) ?
    O1' C73' C74' . . 119.5(10) ?
    F1' C74' F2' . . 109.5(8) ?
    F1' C74' F3' . . 107.9(9) ?
    F2' C74' F3' . . 108.2(8) ?
    F1' C74' C73' . . 108.6(11) ?
    F2' C74' C73' . . 112.2(9) ?
    F3' C74' C73' . . 110.5(9) ?
loop_
    _geom_torsion_atom_site_label_1
    _geom_torsion_atom_site_label_2
    _geom_torsion_atom_site_label_3
    _geom_torsion_atom_site_label_4
    _geom_torsion_site_symmetry_1
    _geom_torsion_site_symmetry_2
    _geom_torsion_site_symmetry_3
    _geom_torsion_site_symmetry_4
    _geom_torsion
    _geom_torsion_publ_flag
    As3 Ag1 As1 C1 . . . . 172.1(3) ?
    As2 Ag1 As1 C1 . . . . -67.0(3) ?
    As4 Ag1 As1 C1 . . . . 53.1(3) ?
    As3 Ag1 As1 C7 . . . . 53.82(17) ?
    As2 Ag1 As1 C7 . . . . 174.81(17) ?
    As4 Ag1 As1 C7 . . . . -65.15(17) ?
    As3 Ag1 As1 C13 . . . . -66.81(17) ?
    As2 Ag1 As1 C13 . . . . 54.18(17) ?
    As4 Ag1 As1 C13 . . . . 174.22(17) ?
    As3 Ag1 As1 C1' . . . . 174.8(3) ?
    As2 Ag1 As1 C1' . . . . -64.2(3) ?
    As4 Ag1 As1 C1' . . . . 55.9(3) ?
    As3 Ag1 As2 C31 . . . . -175.46(16) ?
    As1 Ag1 As2 C31 . . . . 64.09(16) ?
    As4 Ag1 As2 C31 . . . . -56.72(16) ?
    As3 Ag1 As2 C19 . . . . 62.6(4) ?
    As1 Ag1 As2 C19 . . . . -57.9(4) ?
    As4 Ag1 As2 C19 . . . . -178.7(4) ?
    As3 Ag1 As2 C19' . . . . 63.7(4) ?
    As1 Ag1 As2 C19' . . . . -56.7(4) ?
    As4 Ag1 As2 C19' . . . . -177.6(4) ?
    As3 Ag1 As2 C25 . . . . -57.31(17) ?
    As1 Ag1 As2 C25 . . . . -177.77(17) ?
    As4 Ag1 As2 C25 . . . . 61.42(17) ?
    As2 Ag1 As3 C49 . . . . -60.46(19) ?
    As1 Ag1 As3 C49 . . . . 61.03(19) ?
    As4 Ag1 As3 C49 . . . . -179.20(19) ?
    As2 Ag1 As3 C37 . . . . 57.22(19) ?
    As1 Ag1 As3 C37 . . . . 178.71(19) ?
    As4 Ag1 As3 C37 . . . . -61.53(19) ?
    As2 Ag1 As3 C43 . . . . -179.14(18) ?
    As1 Ag1 As3 C43 . . . . -57.65(18) ?
    As4 Ag1 As3 C43 . . . . 62.12(18) ?
    As3 Ag1 As4 C67 . . . . 53.81(18) ?
    As2 Ag1 As4 C67 . . . . -65.71(18) ?
    As1 Ag1 As4 C67 . . . . 172.99(18) ?
    As3 Ag1 As4 C55 . . . . 178.48(18) ?
    As2 Ag1 As4 C55 . . . . 58.96(18) ?
    As1 Ag1 As4 C55 . . . . -62.33(18) ?
    As3 Ag1 As4 C61 . . . . -63.11(17) ?
    As2 Ag1 As4 C61 . . . . 177.37(17) ?
    As1 Ag1 As4 C61 . . . . 56.08(17) ?
    C7 As1 C1 C2 . . . . 78.7(5) ?
    C13 As1 C1 C2 . . . . -177.7(4) ?
    C1' As1 C1 C2 . . . . 155(5) ?
    Ag1 As1 C1 C2 . . . . -49.6(5) ?
    C7 As1 C1 C6 . . . . -104.6(6) ?
    C13 As1 C1 C6 . . . . -1.1(6) ?
    C1' As1 C1 C6 . . . . -28(5) ?
    Ag1 As1 C1 C6 . . . . 127.1(5) ?
    C6 C1 C2 C3 . . . . 0.0 ?
    As1 C1 C2 C3 . . . . 176.7(7) ?
    C1 C2 C3 C4 . . . . 0.0 ?
    C2 C3 C4 C5 . . . . 0.0 ?
    C3 C4 C5 C6 . . . . 0.0 ?
    C4 C5 C6 C1 . . . . 0.0 ?
    C2 C1 C6 C5 . . . . 0.0 ?
    As1 C1 C6 C5 . . . . -176.6(7) ?
    C1 As1 C1' C2' . . . . -5(5) ?
    C7 As1 C1' C2' . . . . 100.1(5) ?
    C13 As1 C1' C2' . . . . -158.1(4) ?
    Ag1 As1 C1' C2' . . . . -30.4(5) ?
    C1 As1 C1' C6' . . . . -177(5) ?
    C7 As1 C1' C6' . . . . -71.8(5) ?
    C13 As1 C1' C6' . . . . 30.0(5) ?
    Ag1 As1 C1' C6' . . . . 157.6(4) ?
    C6' C1' C2' C3' . . . . 0.0 ?
    As1 C1' C2' C3' . . . . -172.2(7) ?
    C1' C2' C3' C4' . . . . 0.0 ?
    C2' C3' C4' C5' . . . . 0.0 ?
    C3' C4' C5' C6' . . . . 0.0 ?
    C4' C5' C6' C1' . . . . 0.0 ?
    C2' C1' C6' C5' . . . . 0.0 ?
    As1 C1' C6' C5' . . . . 171.7(7) ?
    C1 As1 C7 C8 . . . . -160.0(5) ?
    C13 As1 C7 C8 . . . . 91.9(4) ?
    C1' As1 C7 C8 . . . . -166.0(5) ?
    Ag1 As1 C7 C8 . . . . -37.4(5) ?
    C1 As1 C7 C12 . . . . 23.9(5) ?
    C13 As1 C7 C12 . . . . -84.1(4) ?
    C1' As1 C7 C12 . . . . 18.0(5) ?
    Ag1 As1 C7 C12 . . . . 146.5(4) ?
    C12 C7 C8 C9 . . . . 1.2(8) ?
    As1 C7 C8 C9 . . . . -174.9(4) ?
    C7 C8 C9 C10 . . . . 0.1(8) ?
    C8 C9 C10 C11 . . . . -1.8(9) ?
    C9 C10 C11 C12 . . . . 2.2(9) ?
    C10 C11 C12 C7 . . . . -0.9(8) ?
    C8 C7 C12 C11 . . . . -0.8(8) ?
    As1 C7 C12 C11 . . . . 175.2(4) ?
    C1 As1 C13 C14 . . . . -96.6(5) ?
    C7 As1 C13 C14 . . . . 8.9(5) ?
    C1' As1 C13 C14 . . . . -93.8(5) ?
    Ag1 As1 C13 C14 . . . . 139.5(4) ?
    C1 As1 C13 C18 . . . . 87.1(6) ?
    C7 As1 C13 C18 . . . . -167.4(5) ?
    C1' As1 C13 C18 . . . . 89.9(6) ?
    Ag1 As1 C13 C18 . . . . -36.9(5) ?
    C18 C13 C14 C15 . . . . 1.3(9) ?
    As1 C13 C14 C15 . . . . -175.0(4) ?
    C13 C14 C15 C16 . . . . -0.7(9) ?
    C14 C15 C16 C17 . . . . 0.9(9) ?
    C15 C16 C17 C18 . . . . -1.7(11) ?
    C14 C13 C18 C17 . . . . -2.2(10) ?
    As1 C13 C18 C17 . . . . 174.3(6) ?
    C16 C17 C18 C13 . . . . 2.4(11) ?
    C31 As2 C19 C20 . . . . -148.8(5) ?
    C19' As2 C19 C20 . . . .  -8E1(4)
                                     ?
    C25 As2 C19 C20 . . . . 107.0(5) ?
    Ag1 As2 C19 C20 . . . . -19.9(6) ?
    C31 As2 C19 C24 . . . . 29.6(6) ?
    C19' As2 C19 C24 . . . .  10E1(4)
                                     ?
    C25 As2 C19 C24 . . . . -74.6(6) ?
    Ag1 As2 C19 C24 . . . . 158.5(4) ?
    C24 C19 C20 C21 . . . . 0.0 ?
    As2 C19 C20 C21 . . . . 178.4(8) ?
    C19 C20 C21 C22 . . . . 0.0 ?
    C20 C21 C22 C23 . . . . 0.0 ?
    C21 C22 C23 C24 . . . . 0.0 ?
    C22 C23 C24 C19 . . . . 0.0 ?
    C20 C19 C24 C23 . . . . 0.0 ?
    As2 C19 C24 C23 . . . . -178.4(8) ?
    C31 As2 C19' C20' . . . . -173.9(5) ?
    C19 As2 C19' C20' . . . .  8E1(4)
                                     ?
    C25 As2 C19' C20' . . . . 81.7(5) ?
    Ag1 As2 C19' C20' . . . . -45.7(6) ?
    C31 As2 C19' C24' . . . . 2.9(6) ?
    C19 As2 C19' C24' . . . .  -10E1(4)
                                       ?
    C25 As2 C19' C24' . . . . -101.5(6) ?
    Ag1 As2 C19' C24' . . . . 131.1(5) ?
    C24' C19' C20' C21' . . . . 0.0 ?
    As2 C19' C20' C21' . . . . 176.9(8) ?
    C19' C20' C21' C22' . . . . 0.0 ?
    C20' C21' C22' C23' . . . . 0.0 ?
    C21' C22' C23' C24' . . . . 0.0 ?
    C22' C23' C24' C19' . . . . 0.0 ?
    C20' C19' C24' C23' . . . . 0.0 ?
    As2 C19' C24' C23' . . . . -176.8(8) ?
    C31 As2 C25 C30 . . . . -113.0(4) ?
    C19 As2 C25 C30 . . . . -9.6(6) ?
    C19' As2 C25 C30 . . . . -9.6(6) ?
    Ag1 As2 C25 C30 . . . . 121.2(4) ?
    C31 As2 C25 C26 . . . . 69.3(4) ?
    C19 As2 C25 C26 . . . . 172.8(6) ?
    C19' As2 C25 C26 . . . . 172.7(5) ?
    Ag1 As2 C25 C26 . . . . -56.5(4) ?
    C30 C25 C26 C27 . . . . 0.7(8) ?
    As2 C25 C26 C27 . . . . 178.4(4) ?
    C25 C26 C27 C28 . . . . -0.5(9) ?
    C26 C27 C28 C29 . . . . 0.7(9) ?
    C27 C28 C29 C30 . . . . -1.1(9) ?
    C26 C25 C30 C29 . . . . -1.0(8) ?
    As2 C25 C30 C29 . . . . -178.6(4) ?
    C28 C29 C30 C25 . . . . 1.2(9) ?
    C19 As2 C31 C32 . . . . -82.9(5) ?
    C19' As2 C31 C32 . . . . -84.1(5) ?
    C25 As2 C31 C32 . . . . 20.0(4) ?
    Ag1 As2 C31 C32 . . . . 145.1(4) ?
    C19 As2 C31 C36 . . . . 94.1(5) ?
    C19' As2 C31 C36 . . . . 92.9(5) ?
    C25 As2 C31 C36 . . . . -163.0(4) ?
    Ag1 As2 C31 C36 . . . . -37.9(4) ?
    C36 C31 C32 C33 . . . . -0.8(8) ?
    As2 C31 C32 C33 . . . . 176.1(4) ?
    C31 C32 C33 C34 . . . . -0.2(9) ?
    C32 C33 C34 C35 . . . . 0.9(9) ?
    C33 C34 C35 C36 . . . . -0.5(9) ?
    C34 C35 C36 C31 . . . . -0.6(8) ?
    C32 C31 C36 C35 . . . . 1.3(8) ?
    As2 C31 C36 C35 . . . . -175.8(4) ?
    C49 As3 C37 C38 . . . . 77.2(5) ?
    C43 As3 C37 C38 . . . . -177.9(5) ?
    Ag1 As3 C37 C38 . . . . -47.1(5) ?
    C49 As3 C37 C42 . . . . -102.5(6) ?
    C43 As3 C37 C42 . . . . 2.5(6) ?
    Ag1 As3 C37 C42 . . . . 133.2(5) ?
    C42 C37 C38 C39 . . . . 1.4(10) ?
    As3 C37 C38 C39 . . . . -178.2(5) ?
    C37 C38 C39 C40 . . . . -1.0(11) ?
    C38 C39 C40 C41 . . . . 0.9(13) ?
    C39 C40 C41 C42 . . . . -1.4(15) ?
    C40 C41 C42 C37 . . . . 1.9(14) ?
    C38 C37 C42 C41 . . . . -1.8(11) ?
    As3 C37 C42 C41 . . . . 177.8(7) ?
    C49 As3 C43 C48 . . . . 6.9(5) ?
    C37 As3 C43 C48 . . . . -97.0(5) ?
    Ag1 As3 C43 C48 . . . . 131.5(4) ?
    C49 As3 C43 C44 . . . . -169.8(4) ?
    C37 As3 C43 C44 . . . . 86.3(5) ?
    Ag1 As3 C43 C44 . . . . -45.2(5) ?
    C48 C43 C44 C45 . . . . 0.9(9) ?
    As3 C43 C44 C45 . . . . 177.7(5) ?
    C43 C44 C45 C46 . . . . 0.1(10) ?
    C44 C45 C46 C47 . . . . -1.2(10) ?
    C45 C46 C47 C48 . . . . 1.3(10) ?
    C44 C43 C48 C47 . . . . -0.9(9) ?
    As3 C43 C48 C47 . . . . -177.5(5) ?
    C46 C47 C48 C43 . . . . -0.2(10) ?
    C37 As3 C49 C54 . . . . -164.2(4) ?
    C43 As3 C49 C54 . . . . 90.5(5) ?
    Ag1 As3 C49 C54 . . . . -36.7(5) ?
    C37 As3 C49 C50 . . . . 12.7(5) ?
    C43 As3 C49 C50 . . . . -92.6(5) ?
    Ag1 As3 C49 C50 . . . . 140.3(4) ?
    C54 C49 C50 C51 . . . . 0.6(8) ?
    As3 C49 C50 C51 . . . . -176.3(4) ?
    C49 C50 C51 C52 . . . . 0.1(9) ?
    C50 C51 C52 C53 . . . . -0.4(9) ?
    C51 C52 C53 C54 . . . . 0.0(9) ?
    C50 C49 C54 C53 . . . . -0.9(9) ?
    As3 C49 C54 C53 . . . . 176.0(4) ?
    C52 C53 C54 C49 . . . . 0.6(9) ?
    C67 As4 C55 C56 . . . . 82.8(4) ?
    C61 As4 C55 C56 . . . . -173.5(4) ?
    Ag1 As4 C55 C56 . . . . -49.4(5) ?
    C67 As4 C55 C60 . . . . -98.3(5) ?
    C61 As4 C55 C60 . . . . 5.4(5) ?
    Ag1 As4 C55 C60 . . . . 129.5(4) ?
    C60 C55 C56 C57 . . . . -0.3(8) ?
    As4 C55 C56 C57 . . . . 178.7(4) ?
    C55 C56 C57 C58 . . . . 1.3(9) ?
    C56 C57 C58 C59 . . . . -1.4(10) ?
    C57 C58 C59 C60 . . . . 0.4(10) ?
    C58 C59 C60 C55 . . . . 0.6(10) ?
    C56 C55 C60 C59 . . . . -0.7(9) ?
    As4 C55 C60 C59 . . . . -179.6(5) ?
    C67 As4 C61 C62 . . . . -168.3(5) ?
    C55 As4 C61 C62 . . . . 86.9(5) ?
    Ag1 As4 C61 C62 . . . . -41.4(5) ?
    C67 As4 C61 C66 . . . . 9.8(5) ?
    C55 As4 C61 C66 . . . . -94.9(5) ?
    Ag1 As4 C61 C66 . . . . 136.7(5) ?
    C66 C61 C62 C63 . . . . -1.1(10) ?
    As4 C61 C62 C63 . . . . 177.2(6) ?
    C61 C62 C63 C64 . . . . 2.4(12) ?
    C62 C63 C64 C65 . . . . -2.5(12) ?
    C63 C64 C65 C66 . . . . 1.3(12) ?
    C62 C61 C66 C65 . . . . -0.1(10) ?
    As4 C61 C66 C65 . . . . -178.2(5) ?
    C64 C65 C66 C61 . . . . 0.0(11) ?
    C55 As4 C67 C72 . . . . -151.8(4) ?
    C61 As4 C67 C72 . . . . 104.0(4) ?
    Ag1 As4 C67 C72 . . . . -19.1(5) ?
    C55 As4 C67 C68 . . . . 32.0(5) ?
    C61 As4 C67 C68 . . . . -72.2(5) ?
    Ag1 As4 C67 C68 . . . . 164.7(4) ?
    C72 C67 C68 C69 . . . . -2.5(9) ?
    As4 C67 C68 C69 . . . . 173.7(5) ?
    C67 C68 C69 C70 . . . . 1.4(10) ?
    C68 C69 C70 C71 . . . . 0.6(10) ?
    C69 C70 C71 C72 . . . . -1.5(10) ?
    C68 C67 C72 C71 . . . . 1.7(8) ?
    As4 C67 C72 C71 . . . . -174.7(4) ?
    C70 C71 C72 C67 . . . . 0.4(9) ?
    O1 C73 C74 F3 . . . . -31.9(13) ?
    O2 C73 C74 F3 . . . . 147.7(11) ?
    O1 C73 C74 F1 . . . . -153.1(10) ?
    O2 C73 C74 F1 . . . . 26.5(14) ?
    O1 C73 C74 F2 . . . . 84.7(12) ?
    O2 C73 C74 F2 . . . . -95.6(12) ?
    O2' C73' C74' F1' . . . . 144.6(12) ?
    O1' C73' C74' F1' . . . . -39.7(15) ?
    O2' C73' C74' F2' . . . . 23.5(15) ?
    O1' C73' C74' F2' . . . . -160.8(11) ?
    O2' C73' C74' F3' . . . . -97.3(13) ?
    O1' C73' C74' F3' . . . . 78.5(14) ?
loop_
    _geom_hbond_atom_site_label_D
    _geom_hbond_atom_site_label_H
    _geom_hbond_atom_site_label_A
    _geom_hbond_site_symmetry_A
    _geom_hbond_distance_DH
    _geom_hbond_distance_HA
    _geom_hbond_distance_DA
    _geom_hbond_angle_DHA
    O3 H3 O1 . 0.84 1.97 2.80(2) 175
    O1w' H1w1 O1' . 0.84 2.02 2.86(3) 179
