# Supplementary material for: Tetra­kis(triphenyl­arsane-κAs)silver(I) trifluoro­acetate hemihydrate methanol hemisolvate
Source: Acta Crystallogr Sect E Struct Rep Online. 2012 Nov 28;68(Pt 12):m1537. doi: 10.1107/S1600536812045072 (PMC3588780; doi:10.1107/S1600536812045072)
Supplement: Supplementary file 2 [file e-68-m1537-Isup2.hkl]

# 
# h,k,l, Fc-squared, Fo-squared, sigma(Fo-squared) and status flag 
# 
data_I
_shelx_title '  P-1  peak 0.88 A from C74' 
_shelx_refln_list_code          4 
_shelx_F_calc_maximum      423.05 
_exptl_crystal_F_000      1480.00 
_reflns_d_resolution_high  0.7696 
 
loop_ 
 _symmetry_equiv_pos_as_xyz 
 'x, y, z' 
 '-x, -y, -z' 
 
_cell_length_a    11.9069 
_cell_length_b    14.5530 
_cell_length_c    18.5573 
_cell_angle_alpha  88.893 
_cell_angle_beta   85.782 
_cell_angle_gamma  86.808 
 
_shelx_F_squared_multiplier     1.000 
 
loop_ 
 _refln_index_h 
 _refln_index_k 
 _refln_index_l 
 _refln_F_squared_calc 
 _refln_F_squared_meas 
 _refln_F_squared_sigma 
 _refln_observed_status 
   2   0   0      208.99      567.18     20.94 o 
   3   0   0     5627.81     6405.82    145.20 o 
   4   0   0       33.14       81.45     18.07 o 
   5   0   0     2946.34     3225.22    131.89 o 
   6   0   0    14926.23    14878.43    332.60 o 
   7   0   0     3103.57     3119.50    119.09 o 
   8   0   0      133.94       90.58     36.68 o 
   9   0   0      325.73      248.35     45.37 o 
  10   0   0      343.42      453.53    185.61 o 
  11   0   0     1860.14     2059.76    152.14 o 
  12   0   0     8015.78     7653.61    308.80 o 
  13   0   0     5353.60     6064.97    297.54 o 
  14   0   0      702.05      640.21    129.63 o 
  15   0   0      235.13      372.65    361.23 o 
 -15   1   0     1578.15     1762.64    219.33 o 
 -14   1   0     1634.71     1903.27    317.82 o 
 -13   1   0      945.62      973.31    135.76 o 
 -12   1   0      423.57      481.33    163.90 o 
 -11   1   0      148.14      216.34    129.59 o 
 -10   1   0     1105.25     1046.05    121.55 o 
  -9   1   0      213.16       84.12     82.66 o 
  -8   1   0      887.93      919.03     63.76 o 
  -7   1   0     1618.75     1435.21     72.82 o 
  -6   1   0     3753.03     4109.49    128.88 o 
  -5   1   0     5080.22     4539.65    135.47 o 
  -4   1   0     9409.78     8636.94    228.27 o 
  -3   1   0    19030.83    21168.96    457.29 o 
  -2   1   0    11278.88    10073.08    219.80 o 
  -1   1   0     3742.14     4923.56     88.53 o 
   1   1   0      398.62      206.30      8.18 o 
   2   1   0      706.21      683.27     27.00 o 
   3   1   0        5.41        7.96     15.90 o 
   4   1   0      118.51      266.48     27.09 o 
   5   1   0      556.43      736.41     44.36 o 
   6   1   0     4115.55     4049.36    109.31 o 
   7   1   0     1558.56     1551.93     81.74 o 
   8   1   0      770.75      862.97     77.36 o 
   9   1   0        3.89      -46.53    131.89 o 
  10   1   0        1.67       -8.68     44.56 o 
  11   1   0      488.20      294.09     71.79 o 
  12   1   0     1004.57     1153.68    160.07 o 
  13   1   0      943.44     1009.91    142.38 o 
  14   1   0      302.31      177.55    163.89 o 
  15   1   0       74.52      623.14    331.01 o 
 -15   2   0      166.66      109.87    151.54 o 
 -14   2   0      106.49      279.23    147.70 o 
 -13   2   0      186.02      -23.61    256.96 o 
 -12   2   0      995.51      889.75    121.17 o 
 -11   2   0     3644.82     3620.29    198.63 o 
 -10   2   0     2738.79     2940.66    181.45 o 
  -9   2   0     4091.38     4055.99    143.47 o 
  -8   2   0     1825.57     1961.25     97.00 o 
  -7   2   0     1849.26     1928.90     83.87 o 
  -6   2   0    10054.22     9909.36    269.03 o 
  -5   2   0     7324.23     7559.88    177.02 o 
  -4   2   0     5077.10     4797.48    225.92 o 
  -3   2   0     6675.89     6794.09    154.14 o 
  -2   2   0   131005.84   130740.22   2771.59 o 
  -1   2   0     7551.14     7588.46    195.10 o 
   0   2   0    16650.40    17660.25    330.28 o 
   1   2   0     7505.73     6536.81    124.03 o 
   2   2   0      797.90     1295.49     41.14 o 
   3   2   0      433.54      657.34     35.88 o 
   4   2   0       56.24       66.41     20.30 o 
   5   2   0     1299.71     1595.83     63.52 o 
   6   2   0     3511.30     3445.59    113.30 o 
   7   2   0     7889.74     7803.32    218.90 o 
   8   2   0     4441.75     4208.09    146.26 o 
   9   2   0     2763.89     2487.10    110.04 o 
  10   2   0     4851.96     5192.80    188.10 o 
  11   2   0     4196.49     4363.49    145.36 o 
  12   2   0     3742.97     4094.33    169.73 o 
  13   2   0     3240.60     3127.66    308.19 o 
  14   2   0      326.29      465.29    158.19 o 
  15   2   0      115.36      -88.70    158.80 o 
 -15   3   0     2076.57     2363.62    256.62 o 
 -14   3   0     2836.98     2888.87    225.63 o 
 -13   3   0       35.81      126.07    127.51 o 
 -12   3   0      664.68      491.84    156.29 o 
 -11   3   0     2882.43     3082.21    323.66 o 
 -10   3   0       99.34       91.03     78.43 o 
  -9   3   0     1248.55     1228.92    143.97 o 
  -8   3   0     2418.68     2398.73    105.39 o 
  -7   3   0      333.25      320.79     58.19 o 
  -6   3   0      698.85      696.84     71.91 o 
  -5   3   0      157.20      177.11     23.33 o 
  -4   3   0    22142.90    22718.50    494.93 o 
  -3   3   0    47460.99    49219.94   1052.48 o 
  -2   3   0    51168.29    49694.39   1216.85 o 
  -1   3   0     8336.48     9317.51    417.75 o 
   0   3   0     4785.85     6228.19    155.43 o 
   1   3   0    28314.36    25401.40   1056.71 o 
   2   3   0    10735.59    12400.97    303.92 o 
   3   3   0     1095.81     1528.72     52.37 o 
   4   3   0       15.48       35.86     30.78 o 
   5   3   0      253.00      217.97     44.91 o 
   6   3   0     4774.18     4949.53    145.41 o 
   7   3   0     4433.74     4402.18    140.12 o 
   8   3   0      389.07      489.80     55.56 o 
   9   3   0     5143.00     5711.91    192.09 o 
  10   3   0     9295.57     8579.82    256.61 o 
  11   3   0     2078.83     2301.19    129.02 o 
  12   3   0     1039.92      717.29    250.21 o 
  13   3   0     1760.51     1761.11    124.30 o 
  14   3   0     1319.23     1635.02    290.06 o 
  15   3   0       55.35      -54.12    175.80 o 
 -14   4   0      240.67      617.97    284.70 o 
 -13   4   0     1405.24     1660.36    194.76 o 
 -12   4   0     1169.77     1322.79    144.07 o 
 -11   4   0     2553.29     2360.82    175.98 o 
 -10   4   0     6057.89     6513.07    421.61 o 
  -9   4   0     2683.29     2858.82    168.68 o 
  -8   4   0     4549.04     4505.01    150.52 o 
  -7   4   0     2906.22     2868.01     94.86 o 
  -6   4   0      204.19      195.45     36.15 o 
  -5   4   0     4670.92     4992.09    185.01 o 
  -4   4   0     2317.88     2930.22     80.51 o 
  -3   4   0     6130.10     7029.92    163.80 o 
  -2   4   0     5279.89     4536.39    109.10 o 
  -1   4   0    26006.24    28871.19    862.00 o 
   0   4   0     4967.58     4283.96    140.65 o 
   1   4   0     5333.58     6502.20    290.31 o 
   2   4   0    16118.87    16649.45    490.45 o 
   3   4   0     5589.26     5344.99    140.21 o 
   4   4   0    19760.78    20010.46    493.77 o 
   5   4   0     3511.55     2966.91     97.80 o 
   6   4   0     4356.00     4911.46    144.50 o 
   7   4   0     4191.61     4296.96    172.95 o 
   8   4   0     1573.09     1573.61     82.55 o 
   9   4   0      898.85      714.14     65.81 o 
  10   4   0     2748.69     3013.43    255.56 o 
  11   4   0     2168.83     2168.65    121.43 o 
  12   4   0      509.47      631.42    107.81 o 
  13   4   0      280.05      261.96    163.36 o 
  14   4   0        7.26      -75.75     82.87 o 
  15   4   0      309.27      503.79    316.42 o 
 -14   5   0     1236.15     1090.71    155.26 o 
 -13   5   0      792.54      883.66    138.72 o 
 -12   5   0      573.87      732.39    176.98 o 
 -11   5   0      333.50      440.96    129.68 o 
 -10   5   0       31.08       60.23    111.35 o 
  -9   5   0     2760.47     2956.17    281.19 o 
  -8   5   0     3156.73     3176.19    164.35 o 
  -7   5   0     1014.56      908.06     49.83 o 
  -6   5   0     1259.48     1254.23    188.94 o 
  -5   5   0     1230.46     1339.11     68.57 o 
  -4   5   0      394.74      586.37     54.07 o 
  -3   5   0      753.00      719.90     36.09 o 
  -2   5   0       23.49       -0.39     11.71 o 
  -1   5   0      182.86      157.18     21.60 o 
   0   5   0     3992.51     4352.41    214.73 o 
   1   5   0     7120.93     6830.65    215.88 o 
   2   5   0    17253.44    17763.89    524.68 o 
   3   5   0      477.45      677.09     31.82 o 
   4   5   0     1953.39     1745.35     62.42 o 
   5   5   0     3077.16     3057.42     97.63 o 
   6   5   0     3981.22     3747.79    153.66 o 
   7   5   0       88.06       59.56     52.98 o 
   8   5   0       19.92     -101.01     67.34 o 
   9   5   0     1707.17     1585.36    194.98 o 
  10   5   0      809.37      854.20     77.11 o 
  11   5   0        2.43        2.10     51.59 o 
  12   5   0      482.49      501.38    114.66 o 
  13   5   0     2403.41     2549.23    144.12 o 
  14   5   0     1936.65     2112.49    199.21 o 
  15   5   0      795.65      758.93    138.50 o 
 -14   6   0     2459.25     3131.67    238.73 o 
 -13   6   0     2678.99     2913.96    363.63 o 
 -12   6   0     2402.01     2475.96    185.15 o 
 -11   6   0      679.35      565.49    204.97 o 
 -10   6   0      274.29      134.75    126.21 o 
  -9   6   0     2501.37     2492.71    155.35 o 
  -8   6   0     4240.43     4021.06    202.38 o 
  -7   6   0      401.53      410.50     40.23 o 
  -6   6   0       45.38        8.77     27.74 o 
  -5   6   0     2214.07     2183.06     73.91 o 
  -4   6   0     2519.07     2361.64     93.56 o 
  -3   6   0    15514.76    15812.96    404.61 o 
  -2   6   0    44458.17    43931.13   1355.09 o 
  -1   6   0    37219.15    37698.23    928.84 o 
   0   6   0    23399.54    22371.13    562.43 o 
   1   6   0     1876.00     1830.09     75.24 o 
   2   6   0      779.44      701.06     44.19 o 
   3   6   0     1940.20     2063.32     80.82 o 
   4   6   0    20670.51    21435.42    921.04 o 
   5   6   0     5930.91     6000.16    165.15 o 
   6   6   0       37.56       24.98     30.01 o 
   7   6   0     4485.63     4591.59    143.24 o 
   8   6   0     2814.11     2926.94    118.02 o 
   9   6   0     1224.46     1149.00     92.37 o 
  10   6   0     8955.00     9108.79    272.80 o 
  11   6   0     7407.35     7623.74    240.15 o 
  12   6   0     5248.20     5440.91    173.03 o 
  13   6   0      435.85      274.30    217.77 o 
 -14   7   0     1025.32     1429.83    193.14 o 
 -13   7   0      991.30     1157.01    162.68 o 
 -12   7   0     1553.90     1706.22    194.87 o 
 -11   7   0     1258.11     1345.95    139.11 o 
 -10   7   0      215.81      293.52     95.39 o 
  -9   7   0     1012.90     1103.96    145.96 o 
  -8   7   0     2575.70     2639.18    153.94 o 
  -7   7   0     1132.62     1160.83    116.29 o 
  -6   7   0      728.50      460.61    179.83 o 
  -5   7   0      716.87      785.34     48.07 o 
  -4   7   0       26.74       36.63     32.24 o 
  -3   7   0     3624.17     3453.77    217.90 o 
  -2   7   0     9217.88     9213.80    245.15 o 
  -1   7   0      478.59      470.46     47.22 o 
   0   7   0     3960.19     4236.16    155.93 o 
   1   7   0     6700.10     6264.53    174.25 o 
   2   7   0      122.28      146.88     23.07 o 
   3   7   0       61.46       92.97     43.67 o 
   4   7   0      122.65       66.02     40.02 o 
   5   7   0     2655.05     2834.45    117.76 o 
   6   7   0       25.36       -4.51     30.09 o 
   7   7   0      391.60      307.38     44.10 o 
   8   7   0      164.25      260.79     48.47 o 
   9   7   0      682.54      427.94     89.85 o 
  10   7   0      142.08       23.26     77.78 o 
  11   7   0      356.74      283.20    105.29 o 
  12   7   0       73.26       83.53     96.04 o 
  13   7   0       56.74      120.66    152.08 o 
  14   7   0       49.12      -26.86    163.37 o 
 -13   8   0      950.34      870.27    166.66 o 
 -12   8   0      686.89      547.46    136.81 o 
 -11   8   0     1050.02     1270.99    169.37 o 
 -10   8   0      935.47     1355.46    299.35 o 
  -9   8   0      214.92      164.81     87.63 o 
  -8   8   0     3689.67     3588.88    186.56 o 
  -7   8   0     6728.53     6532.04    264.77 o 
  -6   8   0     2680.83     2646.47    108.97 o 
  -5   8   0     3475.03     3528.30    167.26 o 
  -4   8   0      389.90      470.36     48.64 o 
  -3   8   0       28.90      -11.86     24.14 o 
  -2   8   0     7915.11     8076.35    221.40 o 
  -1   8   0    16597.99    15858.16    399.62 o 
   0   8   0    14298.34    15119.66    473.98 o 
   1   8   0     6838.74     7150.96    241.16 o 
   2   8   0       30.47       14.21     16.23 o 
   3   8   0       33.15       72.54     23.58 o 
   4   8   0      150.83      253.74    124.58 o 
   5   8   0     4240.76     3999.03    149.10 o 
   6   8   0     2067.22     1908.90    103.15 o 
   7   8   0     3176.57     3477.36    162.26 o 
   8   8   0     1832.41     1715.06     87.19 o 
   9   8   0       99.88       71.12     50.18 o 
  10   8   0     4134.32     5012.84    344.76 o 
  11   8   0     5985.60     6121.98    368.33 o 
  12   8   0     4212.25     4226.59    319.54 o 
  13   8   0      280.96      242.25    170.01 o 
  14   8   0       23.22      218.34    172.66 o 
 -13   9   0       64.67      194.50    299.75 o 
 -12   9   0      197.05      476.97    173.75 o 
 -11   9   0      409.84      557.80    130.18 o 
 -10   9   0     1604.43     1109.42    144.30 o 
  -9   9   0      379.03      765.58    263.56 o 
  -8   9   0      205.47       56.32     80.74 o 
  -7   9   0      754.85      683.11     93.76 o 
  -6   9   0      266.32      112.79    112.66 o 
  -5   9   0     5458.78     5197.36    167.19 o 
  -4   9   0    16186.23    16189.63    425.53 o 
  -3   9   0    20750.96    21552.87    985.36 o 
  -2   9   0     6645.48     6570.13    164.03 o 
  -1   9   0      200.78      169.66     37.65 o 
   0   9   0     6387.16     6740.53    238.02 o 
   1   9   0      246.37      151.79     51.25 o 
   2   9   0      992.08     1174.24     74.25 o 
   3   9   0        0.70       -8.74     21.87 o 
   4   9   0      386.13      393.71     40.94 o 
   5   9   0     4062.15     4106.23    152.72 o 
   6   9   0     2259.04     2189.92    211.08 o 
   7   9   0      970.94      888.46    156.57 o 
   8   9   0     3477.41     3485.05    251.51 o 
   9   9   0     4345.88     4635.95    305.56 o 
  10   9   0     2489.46     3244.10    262.03 o 
  11   9   0      139.81       45.46    139.16 o 
  12   9   0      839.96     1154.45    258.69 o 
  13   9   0      269.83      112.03    140.78 o 
 -12  10   0      775.31      914.56    149.64 o 
 -11  10   0     3209.79     2797.27    274.49 o 
 -10  10   0     4818.66     4780.28    248.24 o 
  -9  10   0     2325.80     2509.91    169.70 o 
  -8  10   0      453.46      577.03    146.02 o 
  -7  10   0     1589.77     1515.94    124.50 o 
  -6  10   0      142.78       90.06     71.18 o 
  -5  10   0     1496.67     1136.38    159.21 o 
  -4  10   0      826.86      884.96    115.87 o 
  -3  10   0      157.90      149.74     64.24 o 
  -2  10   0      297.87      209.98     78.10 o 
  -1  10   0     2595.08     2751.22    109.05 o 
   0  10   0     1176.00     1262.78     68.27 o 
   1  10   0     5662.29     5652.56    171.66 o 
   2  10   0     5641.48     5647.53    303.97 o 
   3  10   0     5568.45     5422.73    294.11 o 
   4  10   0     3148.44     3572.74    256.55 o 
   5  10   0     2213.56     2575.06    196.74 o 
   6  10   0      866.40      770.10    124.75 o 
   7  10   0      225.36      301.20    185.11 o 
   8  10   0      199.32      216.33    176.28 o 
   9  10   0      599.46      656.37    192.24 o 
  10  10   0     1346.39     1561.75    260.69 o 
  11  10   0      254.16      442.97    163.77 o 
  12  10   0      288.89      491.70    167.00 o 
  13  10   0      161.80      428.46    256.29 o 
 -12  11   0       78.93        6.61    209.80 o 
 -11  11   0      275.37      312.12    121.88 o 
 -10  11   0     2094.77     2286.07    181.24 o 
  -9  11   0     3507.09     4265.29    232.55 o 
  -8  11   0      542.85      441.59    113.11 o 
  -7  11   0      106.62       34.82    120.99 o 
  -6  11   0      118.96      227.57    231.19 o 
  -5  11   0      576.10      681.78     68.53 o 
  -4  11   0     1998.23     1934.73     98.43 o 
  -3  11   0     8245.07     8561.42    217.57 o 
  -2  11   0     1820.43     1671.48     92.46 o 
  -1  11   0     1226.41      944.81    105.99 o 
   0  11   0      730.53      758.12     84.59 o 
   1  11   0      368.00      311.94     70.16 o 
   2  11   0      451.10      408.03     74.74 o 
   3  11   0     3677.69     4204.72    270.62 o 
   4  11   0     3067.20     2551.39    196.61 o 
   5  11   0      272.98     -101.13    164.81 o 
   6  11   0      234.98      327.66    116.03 o 
   7  11   0        1.81      -32.22    103.60 o 
   8  11   0     2570.62     2878.96    241.94 o 
   9  11   0     2737.58     3150.45    273.32 o 
  10  11   0      168.01      413.77    172.94 o 
  11  11   0      294.78      447.19    249.76 o 
  12  11   0     2244.82     2760.29    282.57 o 
  13  11   0     1562.03     1511.44    166.96 o 
 -11  12   0       64.89      202.21    179.26 o 
 -10  12   0      840.72      889.88    141.23 o 
  -9  12   0     2400.36     2935.65    198.12 o 
  -8  12   0      372.61      141.05    159.97 o 
  -7  12   0     2183.05     2513.21    165.90 o 
  -6  12   0     1976.57     1813.03    139.22 o 
  -5  12   0      523.87      269.08     97.47 o 
  -4  12   0      516.85      505.39     58.20 o 
  -3  12   0     4948.09     5218.64    149.00 o 
  -2  12   0     6418.90     6186.13    360.85 o 
  -1  12   0     4039.38     4480.29    280.65 o 
   0  12   0     6233.00     5212.60    301.79 o 
   1  12   0     2904.08     3342.84    248.60 o 
   2  12   0     5013.49     4562.27    208.70 o 
   3  12   0     5672.68     5734.44    240.37 o 
   4  12   0     3484.69     3456.62    265.32 o 
   5  12   0      286.54      215.49    146.01 o 
   6  12   0     1665.47     1557.08    203.29 o 
   7  12   0     1215.90     1367.13    240.95 o 
   8  12   0      188.31        0.68    118.76 o 
   9  12   0     3984.70     4268.71    318.71 o 
  10  12   0     4271.77     4423.82    371.47 o 
  11  12   0     1597.00     2090.63    275.03 o 
  12  12   0      454.09      772.69    239.55 o 
 -10  13   0      205.21       80.18    194.79 o 
  -9  13   0      394.59      785.20    327.24 o 
  -8  13   0        6.36       -4.86    100.02 o 
  -7  13   0      461.86      245.46    190.35 o 
  -6  13   0       68.60      -71.66     84.93 o 
  -5  13   0      622.22      647.74     91.98 o 
  -4  13   0     1621.82     1471.69    150.79 o 
  -3  13   0      935.62     1121.40    113.84 o 
  -2  13   0     2440.73     2575.88    159.62 o 
  -1  13   0     2569.92     2647.81    160.90 o 
   0  13   0     1591.63     1762.23    211.25 o 
   1  13   0     1560.32     1545.31    126.36 o 
   2  13   0      885.14     1356.84    196.82 o 
   3  13   0       34.32       83.60     78.82 o 
   4  13   0       69.43       40.33     80.49 o 
   5  13   0       84.53       81.24     82.01 o 
   6  13   0      366.83      335.50    178.62 o 
   7  13   0      153.54      299.36    154.20 o 
   8  13   0       85.61       36.49    202.72 o 
   9  13   0      107.04      142.00    106.80 o 
  10  13   0        4.43      166.41    111.55 o 
  11  13   0        5.05      229.75    123.92 o 
  -9  14   0     1578.05     1743.20    171.62 o 
  -6  14   0       37.25      -20.45    132.25 o 
  -5  14   0      199.78       20.32    221.92 o 
  -4  14   0      304.77      288.84    134.74 o 
  -3  14   0     3398.26     3213.92    187.16 o 
  -2  14   0     6205.85     6440.55    286.44 o 
  -1  14   0     1637.14     1725.13    137.41 o 
   0  14   0        4.40       38.51     80.97 o 
   1  14   0     1233.46     1071.01    206.91 o 
   2  14   0      253.21      146.40    158.75 o 
   3  14   0     1118.86     1600.07    219.63 o 
   4  14   0     2910.56     3164.12    305.05 o 
   5  14   0      819.27      695.65    116.58 o 
   6  14   0      103.87       65.37     94.07 o 
   7  14   0       81.58     -141.44    228.86 o 
   8  14   0      931.12      719.42    221.30 o 
   9  14   0     4053.76     4251.60    354.01 o 
  10  14   0     4537.54     4824.56    396.41 o 
  -7  15   0      104.98      167.21    210.54 o 
  -6  15   0     2004.76     2238.32    249.11 o 
  -5  15   0     5760.65     6114.23    386.71 o 
  -4  15   0     3835.70     4054.07    300.85 o 
  -3  15   0      619.92      465.21    151.77 o 
  -2  15   0      134.65      135.08    125.95 o 
  -1  15   0      313.12      242.11    145.95 o 
   0  15   0      708.13      762.26    119.04 o 
   1  15   0     1826.83     1627.56    144.02 o 
   2  15   0      168.81      162.39     95.71 o 
   3  15   0     2203.10     2014.88    238.69 o 
   4  15   0     4316.15     4042.57    286.95 o 
   5  15   0      376.13     -137.67    238.66 o 
   6  15   0      283.81      298.36    108.71 o 
   7  15   0     2838.68     2569.98    189.45 o 
   8  15   0     2202.75     2360.25    307.80 o 
   9  15   0      489.13      749.79    244.33 o 
  10  15   0        0.87       88.75    248.27 o 
  -7  16   0      474.61      417.70    225.45 o 
  -6  16   0      209.98      146.54    213.38 o 
  -5  16   0      374.01      878.77    300.74 o 
  -4  16   0      455.11      411.22    166.77 o 
  -3  16   0       32.92      109.66     98.78 o 
  -2  16   0       54.94       58.41    221.79 o 
  -1  16   0      455.66      502.69    148.19 o 
   0  16   0     1117.65     1061.89    156.71 o 
   1  16   0     1800.39     1774.37    260.90 o 
   2  16   0     2617.11     2801.28    190.60 o 
   3  16   0     2172.79     2227.17    177.23 o 
   4  16   0      829.41     1028.01    242.51 o 
   5  16   0      540.36      593.17    195.06 o 
   6  16   0      697.38      471.17    212.88 o 
   7  16   0       97.25       81.00    111.89 o 
   8  16   0      187.63      312.41    127.62 o 
  -5  17   0     1206.69     1257.94    225.74 o 
  -4  17   0      738.40      428.55    238.60 o 
  -3  17   0       71.10      -67.62    153.26 o 
  -2  17   0      315.30      194.43    113.81 o 
  -1  17   0      189.26      223.29    116.97 o 
   0  17   0      184.80      178.63    156.51 o 
   1  17   0     1630.55     1377.52    163.34 o 
   2  17   0     1463.86     2242.19    285.27 o 
   3  17   0      321.32      287.08    118.25 o 
   4  17   0      193.53      138.24    119.90 o 
   5  17   0       10.09     -372.71    248.47 o 
   6  17   0      756.79      518.59    248.87 o 
   7  17   0     2233.18     2771.39    291.23 o 
  -3  18   0      635.57      906.97    241.95 o 
  -2  18   0      136.28      136.82    163.39 o 
  -1  18   0      227.65      397.52    125.46 o 
   0  18   0     1392.58     1552.60    170.25 o 
   1  18   0     3285.84     3448.38    256.20 o 
   2  18   0     2134.25     2126.75    194.97 o 
   3  18   0      329.77      499.64    242.38 o 
   4  18   0       47.16     -399.22    283.97 o 
   5  18   0      914.53     1337.81    170.62 o 
  -5 -18   1       42.71      -77.51    267.26 o 
  -4 -18   1      104.97       38.91    216.12 o 
  -3 -18   1     1022.35      761.82    188.52 o 
  -2 -18   1     1651.17     1716.76    315.83 o 
  -1 -18   1      712.23      651.09    139.99 o 
   0 -18   1       87.01      116.06    118.41 o 
   1 -18   1       67.15      269.28    198.52 o 
   2 -18   1        6.46     -131.91    146.60 o 
   3 -18   1      754.47      487.80    250.33 o 
  -7 -17   1      141.44       92.35    245.69 o 
  -6 -17   1        2.20     -162.35    108.23 o 
  -5 -17   1       31.14     -112.26    110.92 o 
  -4 -17   1      139.22     -177.54    305.58 o 
  -3 -17   1      532.39      432.91    219.59 o 
  -2 -17   1     1503.49     1485.34    164.99 o 
  -1 -17   1     1909.43     1969.14    212.74 o 
   0 -17   1     1802.70     1734.83    164.75 o 
   1 -17   1      935.52     1136.17    146.06 o 
   2 -17   1      539.85      647.14    274.75 o 
   3 -17   1      319.32      232.17    166.02 o 
   4 -17   1      243.94      381.28    200.11 o 
   5 -17   1      163.57      181.62    269.17 o 
  -8 -16   1     2851.17     3413.61    348.59 o 
  -7 -16   1     3240.91     3226.13    293.89 o 
  -6 -16   1     1292.17     1104.19    225.74 o 
  -5 -16   1        5.46      612.31    246.91 o 
  -4 -16   1      274.80      187.92    110.79 o 
  -3 -16   1       10.42       -4.69     97.84 o 
  -2 -16   1     1218.99     1205.33    235.46 o 
  -1 -16   1      398.09      444.70    130.29 o 
   0 -16   1      601.71      663.85    162.39 o 
   1 -16   1     1331.41     1383.45    141.99 o 
   2 -16   1      350.34      390.64    109.18 o 
   3 -16   1      152.18       11.32    100.51 o 
   4 -16   1     2607.34     2976.79    308.67 o 
   5 -16   1     3919.93     4471.98    332.90 o 
   6 -16   1     1146.23      618.69    241.10 o 
   7 -16   1      267.40      281.88    177.81 o 
  -9 -15   1     1060.90      603.14    139.58 o 
  -8 -15   1       86.24      116.33    113.55 o 
  -7 -15   1      286.12      228.75    161.09 o 
  -6 -15   1     1009.12     1018.27    221.54 o 
  -5 -15   1     3966.48     3829.90    298.02 o 
  -4 -15   1     2890.51     3562.06    306.29 o 
  -3 -15   1      848.16      728.60    119.36 o 
  -2 -15   1      132.65      125.98     93.87 o 
  -1 -15   1      205.20      395.12    217.90 o 
   0 -15   1      241.94      178.07    134.41 o 
   1 -15   1     1516.25     1489.05    150.70 o 
   2 -15   1     1971.09     1872.31    250.98 o 
   3 -15   1      394.15      553.14    106.78 o 
   4 -15   1       17.34        7.39     88.45 o 
   5 -15   1      347.70      454.28    240.16 o 
   6 -15   1      424.45      491.22    190.12 o 
   7 -15   1      650.48      446.82    207.76 o 
   8 -15   1     1869.92     1698.07    289.01 o 
 -10 -14   1       31.01      373.71    203.84 o 
  -9 -14   1      220.30      489.17    225.19 o 
  -8 -14   1      366.18      614.61    281.58 o 
  -7 -14   1      105.17      125.20    101.93 o 
  -6 -14   1        0.96      -52.14     93.84 o 
  -5 -14   1        8.93     -117.78    214.06 o 
  -4 -14   1      198.28      241.89    149.36 o 
  -3 -14   1      362.83      497.38    184.99 o 
  -2 -14   1       27.50      -18.05     82.55 o 
  -1 -14   1        1.22        0.86     76.81 o 
   0 -14   1        0.80      -32.95     80.35 o 
   1 -14   1      647.53      641.63    134.50 o 
   2 -14   1     3631.10     3395.08    183.39 o 
   3 -14   1     3319.90     3399.64    210.57 o 
   4 -14   1     4275.33     3920.61    203.39 o 
   5 -14   1     2512.10     2842.83    255.05 o 
   6 -14   1      703.35     1033.77    242.40 o 
   7 -14   1        2.28     -270.44    180.29 o 
 -11 -13   1     2309.03     2065.03    187.61 o 
 -10 -13   1     5936.61     6931.22    481.07 o 
  -9 -13   1     6093.65     7086.35    426.49 o 
  -8 -13   1      521.00      457.80    189.65 o 
  -7 -13   1      322.80      651.50    209.68 o 
  -6 -13   1      290.33      249.56     96.48 o 
  -5 -13   1       87.18       89.46     82.50 o 
  -4 -13   1      160.12      310.32    215.84 o 
  -3 -13   1      412.96      607.53    181.57 o 
  -2 -13   1      663.02      638.74    175.31 o 
  -1 -13   1      976.26     1324.45    221.44 o 
   0 -13   1      101.69       95.82     75.84 o 
   1 -13   1     2707.59     2312.72    148.57 o 
   2 -13   1     8361.11     8858.18    342.21 o 
   3 -13   1    14561.07    14093.96    484.17 o 
   4 -13   1     4695.19     5123.57    233.40 o 
   5 -13   1      192.24      106.23    121.08 o 
   6 -13   1       90.93       55.12     57.57 o 
   7 -13   1       82.43      -67.23     88.47 o 
   8 -13   1      537.52      608.08    161.44 o 
   9 -13   1     1591.24     1494.18    155.08 o 
  10 -13   1      119.42      158.83    144.83 o 
 -12 -12   1      739.71      822.23    282.78 o 
 -11 -12   1      420.71      150.30    293.16 o 
 -10 -12   1       10.91       33.24    107.95 o 
  -9 -12   1      168.07      261.87    103.45 o 
  -8 -12   1      324.12      237.26    197.76 o 
  -7 -12   1      189.73       -7.77    145.91 o 
  -6 -12   1       83.45      209.95    163.23 o 
  -5 -12   1     2504.89     2256.13    151.66 o 
  -4 -12   1     4944.83     4979.37    222.26 o 
  -3 -12   1     3645.82     3501.10    179.00 o 
  -2 -12   1      281.84      215.75    155.11 o 
  -1 -12   1     1774.48     1692.95    122.31 o 
   0 -12   1      644.76      759.41    161.45 o 
   1 -12   1     1128.25      917.86     96.26 o 
   2 -12   1     2555.43     2242.60    140.21 o 
   3 -12   1      951.12     1109.52     67.94 o 
   4 -12   1      403.11      442.52     83.73 o 
   5 -12   1       17.63       74.70     76.11 o 
   6 -12   1      507.05      541.39    122.76 o 
   7 -12   1       96.90       37.35     86.97 o 
   8 -12   1      416.52      556.33    109.37 o 
   9 -12   1     1608.56     2047.60    341.08 o 
  10 -12   1      594.50      648.50    165.26 o 
  11 -12   1       57.77      -49.84    135.04 o 
 -12 -11   1      377.23      555.04    258.70 o 
 -11 -11   1      836.75      989.42    214.37 o 
 -10 -11   1      319.51      281.27    248.96 o 
  -9 -11   1      489.25      553.79    107.99 o 
  -8 -11   1      601.43      628.73    106.10 o 
  -7 -11   1       16.41      -95.66    198.61 o 
  -6 -11   1       95.38      212.16    163.24 o 
  -5 -11   1      146.50      -56.17    132.19 o 
  -4 -11   1     1618.10     1584.59    218.20 o 
  -3 -11   1     3643.34     3759.00    182.24 o 
  -2 -11   1     6258.79     6118.10    241.74 o 
  -1 -11   1     5304.11     5501.33    316.17 o 
   0 -11   1     3129.27     3062.96    210.11 o 
   1 -11   1     9692.60     9614.75    272.98 o 
   2 -11   1    14598.31    15017.29    393.73 o 
   3 -11   1     4087.83     3911.02    122.89 o 
   4 -11   1      210.28      261.06     49.36 o 
   5 -11   1      367.55      177.93     55.86 o 
   6 -11   1      884.08      865.13    119.97 o 
   7 -11   1      448.23      363.39    113.19 o 
   8 -11   1       91.92      -87.49    161.76 o 
   9 -11   1       25.63      -48.76     95.77 o 
  10 -11   1      804.27      774.48    133.59 o 
  11 -11   1     1027.11     1058.06    183.09 o 
  12 -11   1      788.06      667.14    169.04 o 
 -13 -10   1     1582.30     1495.96    162.24 o 
 -12 -10   1     2103.09     2162.84    177.56 o 
 -11 -10   1      287.80     -136.82    228.62 o 
 -10 -10   1      979.23      908.61    161.77 o 
  -9 -10   1     4937.32     5495.43    360.89 o 
  -8 -10   1     4736.29     4801.37    300.94 o 
  -7 -10   1     1060.56     1126.30    153.84 o 
  -6 -10   1       19.87       14.30     93.98 o 
  -5 -10   1      190.46     -113.40    151.64 o 
  -4 -10   1     2202.94     2175.94    174.70 o 
  -3 -10   1     1233.93     1214.16    158.73 o 
  -2 -10   1       17.41      -14.20     53.55 o 
  -1 -10   1     3589.98     3510.80    160.16 o 
   0 -10   1    16970.46    16780.98    438.26 o 
   1 -10   1     9403.49     9518.02    267.30 o 
   2 -10   1     2120.60     2170.24     78.83 o 
   3 -10   1    13207.13    12738.70    298.16 o 
   4 -10   1     9853.25    10167.05    284.80 o 
   5 -10   1     1346.14     1423.51     87.12 o 
   6 -10   1       40.99     -102.47    184.87 o 
   7 -10   1        1.03      -56.09    107.79 o 
   8 -10   1      686.45      635.00    114.44 o 
   9 -10   1     3945.67     3582.09    211.35 o 
  10 -10   1     1273.39     1680.33    156.42 o 
  11 -10   1       38.11      -47.22    108.69 o 
  12 -10   1      394.45      588.39    225.74 o 
 -13  -9   1      644.95      618.32    289.21 o 
 -12  -9   1     1118.16     1192.46    194.77 o 
 -11  -9   1     1918.56     1967.33    224.04 o 
 -10  -9   1     2952.19     3764.89    315.01 o 
  -9  -9   1     1202.38     1248.33    181.92 o 
  -8  -9   1     2945.20     3431.02    247.72 o 
  -7  -9   1     8162.76     7775.11    421.92 o 
  -6  -9   1     8040.49     7762.74    399.40 o 
  -5  -9   1     5991.90     6148.88    324.28 o 
  -4  -9   1      708.98      839.85    161.49 o 
  -3  -9   1      103.22      -27.36     92.89 o 
  -2  -9   1      212.14       50.19    106.89 o 
  -1  -9   1     1194.13     1113.10     54.97 o 
   0  -9   1     7825.74     7519.45    211.63 o 
   1  -9   1     4494.48     4564.50    118.51 o 
   2  -9   1      300.88      191.32     68.17 o 
   3  -9   1      872.59      954.36     73.29 o 
   4  -9   1     1274.37     1126.37    112.31 o 
   5  -9   1     1360.38     1356.78     81.22 o 
   6  -9   1     3555.27     3614.39    136.59 o 
   7  -9   1     1111.15     1180.09    112.86 o 
   8  -9   1      662.78      454.24    132.10 o 
   9  -9   1      219.52      427.25    114.87 o 
  10  -9   1      982.63     1029.84    151.39 o 
  11  -9   1     2081.91     2104.67    247.74 o 
  12  -9   1     2260.80     2352.20    188.24 o 
  13  -9   1     1101.77     1437.76    371.46 o 
 -13  -8   1        2.17       32.93    206.84 o 
 -12  -8   1      199.36      445.68    243.48 o 
 -11  -8   1      140.17      218.43    136.37 o 
 -10  -8   1      723.37      804.58    153.64 o 
  -9  -8   1      106.64       94.35    108.53 o 
  -8  -8   1      888.80     1125.08    189.85 o 
  -7  -8   1      311.00      236.40     77.29 o 
  -6  -8   1      148.98       75.84     75.30 o 
  -5  -8   1      724.84      665.54     55.02 o 
  -4  -8   1      536.45      617.54     42.30 o 
  -3  -8   1      726.66      751.88     71.32 o 
  -2  -8   1       56.27      223.30     97.74 o 
  -1  -8   1      613.24      664.55     46.74 o 
   0  -8   1      398.10      244.93     57.64 o 
   1  -8   1      114.29       90.86     25.21 o 
   2  -8   1     8433.55     8821.66    207.43 o 
   3  -8   1    11650.63    11965.18    572.73 o 
   4  -8   1    15897.01    16491.22    431.20 o 
   5  -8   1     2674.85     2482.27     90.82 o 
   6  -8   1      401.01      246.65    102.81 o 
   7  -8   1       68.55       23.16     39.99 o 
   8  -8   1      360.08      237.64     81.60 o 
   9  -8   1      645.78      742.12    244.24 o 
  10  -8   1      266.37      198.81    117.48 o 
  11  -8   1      100.81       70.89    118.51 o 
  12  -8   1      116.29      -19.54    165.45 o 
  13  -8   1      174.82      445.15    281.20 o 
 -14  -7   1      118.25      -20.17    163.75 o 
 -13  -7   1      376.57      518.13    266.02 o 
 -12  -7   1     6716.08     7253.73    431.28 o 
 -11  -7   1    11529.73    12203.96    611.00 o 
 -10  -7   1     5093.05     5498.87    240.10 o 
  -9  -7   1     1781.08     1776.97     94.38 o 
  -8  -7   1       60.59       36.98     42.21 o 
  -7  -7   1      143.14       63.47     87.12 o 
  -6  -7   1     1482.10     1239.40     84.72 o 
  -5  -7   1     7670.33     7567.59    247.39 o 
  -4  -7   1      928.59      880.68    122.42 o 
  -3  -7   1     4633.27     4922.06    253.38 o 
  -2  -7   1    11794.94    11897.10    387.03 o 
  -1  -7   1       66.88      144.91     24.31 o 
   0  -7   1    34332.18    34797.35   1051.72 o 
   1  -7   1    55829.19    54384.52   1150.56 o 
   2  -7   1    20709.91    20909.46    528.07 o 
   3  -7   1     4908.50     4672.28    144.22 o 
   4  -7   1       18.36       42.10     28.44 o 
   5  -7   1       37.14      119.99     82.43 o 
   6  -7   1      905.30      903.39     71.99 o 
   7  -7   1     3061.76     2791.87    118.96 o 
   8  -7   1      769.18      788.94    101.46 o 
   9  -7   1       28.01       79.75     80.22 o 
  10  -7   1     1286.08     1257.26    280.38 o 
  11  -7   1     1307.85     1526.52    170.54 o 
  12  -7   1      902.90      926.54    139.21 o 
  13  -7   1     1601.01     1990.99    197.94 o 
  14  -7   1     1294.45     1552.35    289.29 o 
 -14  -6   1      368.15      489.07    186.76 o 
 -13  -6   1      579.30      570.01     95.89 o 
 -12  -6   1      168.13      243.57     66.25 o 
 -11  -6   1       97.14      279.48    104.39 o 
 -10  -6   1      453.02      401.89     85.63 o 
  -9  -6   1     2632.33     2796.28    129.12 o 
  -8  -6   1      757.68      640.05     59.00 o 
  -7  -6   1        1.60       22.80     35.44 o 
  -6  -6   1     3454.90     3413.52    111.54 o 
  -5  -6   1     8038.01     8098.47    216.08 o 
  -4  -6   1     9891.26    10101.85    310.34 o 
  -3  -6   1      903.31      828.86     53.50 o 
  -2  -6   1     7329.16     7952.70    364.24 o 
  -1  -6   1      303.91      389.85     17.71 o 
   0  -6   1     4342.94     4798.16    237.96 o 
   1  -6   1     3613.99     3889.09    118.04 o 
   2  -6   1     2516.48     2350.38     80.72 o 
   3  -6   1      328.81      416.39    110.98 o 
   4  -6   1       30.86       33.16     24.98 o 
   5  -6   1     1973.93     2194.94     75.48 o 
   6  -6   1      189.55       78.00    143.93 o 
   7  -6   1     1079.62     1062.13     67.64 o 
   8  -6   1      935.69      881.90    115.63 o 
   9  -6   1      513.85      563.61    126.29 o 
  10  -6   1       61.56      -29.06     80.04 o 
  11  -6   1       21.13        4.14     87.20 o 
  12  -6   1      915.24     1033.16    171.72 o 
  13  -6   1     2142.54     2339.97    198.25 o 
  14  -6   1     1944.68     2211.25    209.77 o 
 -15  -5   1      204.51      233.40    231.76 o 
 -14  -5   1      390.59      476.22    163.33 o 
 -13  -5   1      338.21      596.53    232.85 o 
 -12  -5   1     1181.70     1139.27    101.33 o 
 -11  -5   1     3660.55     4132.54    164.72 o 
 -10  -5   1     3518.76     3440.35    156.83 o 
  -9  -5   1      896.26      824.16     83.86 o 
  -8  -5   1      808.63      871.85     80.13 o 
  -7  -5   1     1210.91     1294.48     69.41 o 
  -6  -5   1      428.88      393.88     41.36 o 
  -5  -5   1     5304.29     5358.77    150.97 o 
  -4  -5   1     3939.08     3819.73    109.94 o 
  -3  -5   1     1172.79      979.46     51.91 o 
  -2  -5   1    18194.33    19519.08    831.05 o 
  -1  -5   1    20147.88    19198.09    590.57 o 
   0  -5   1    11172.33    12543.96    271.84 o 
   1  -5   1    32850.34    30195.44    579.02 o 
   2  -5   1    25231.62    26795.16    681.98 o 
   3  -5   1     1736.98     1515.53     62.29 o 
   4  -5   1     3271.43     3618.88    102.00 o 
   5  -5   1      900.70      804.25     43.90 o 
   6  -5   1      800.63      813.72     46.60 o 
   7  -5   1      460.50      475.31     42.00 o 
   8  -5   1     1548.06     1464.90     78.69 o 
   9  -5   1     1018.95     1192.59    124.85 o 
  10  -5   1      567.90      508.40    134.27 o 
  11  -5   1      266.26      155.34    221.26 o 
  12  -5   1     2503.52     2590.78    186.52 o 
  13  -5   1     4110.75     4687.85    408.59 o 
  14  -5   1     2197.17     2900.15    229.76 o 
 -15  -4   1      598.96      674.00    333.96 o 
 -14  -4   1     2978.49     3298.06    231.21 o 
 -13  -4   1     2925.09     3123.90    158.83 o 
 -12  -4   1      538.48      496.97    142.24 o 
 -11  -4   1       35.32      210.01    194.04 o 
 -10  -4   1     2126.56     2410.80    118.55 o 
  -9  -4   1     1454.04     1692.30    199.70 o 
  -8  -4   1       34.99      -47.27     69.55 o 
  -7  -4   1        4.67        2.40     40.51 o 
  -6  -4   1     3889.76     3795.04    153.74 o 
  -5  -4   1     7692.74     7381.95    197.99 o 
  -4  -4   1     5756.43     5954.77    159.55 o 
  -3  -4   1     1299.43     1305.46     46.94 o 
  -2  -4   1    18012.51    16325.73    397.82 o 
  -1  -4   1    24605.30    25880.13   1082.16 o 
   0  -4   1    17439.64    16599.08    354.00 o 
   1  -4   1     4218.00     3762.96     92.24 o 
   2  -4   1    26702.65    26935.43    682.58 o 
   3  -4   1    28191.18    27772.76    601.60 o 
   4  -4   1     1255.82     1476.07     57.16 o 
   5  -4   1      109.66       42.42     38.77 o 
   6  -4   1      983.83     1120.68     52.15 o 
   7  -4   1     6726.40     6673.09    169.09 o 
   8  -4   1     9585.61     9506.49    232.13 o 
   9  -4   1     1764.83     1765.40    232.26 o 
  10  -4   1     2942.96     2573.22    166.10 o 
  11  -4   1     1903.59     1970.16    159.77 o 
  12  -4   1      525.41      412.77    167.02 o 
  13  -4   1      404.70      492.36    117.78 o 
  14  -4   1     1633.75     1492.20    326.17 o 
 -15  -3   1        4.70     -411.07    310.74 o 
 -14  -3   1       16.95        1.15     86.66 o 
 -13  -3   1      675.38      879.12    175.27 o 
 -12  -3   1      623.55      631.25    107.06 o 
 -11  -3   1      670.03      759.07    127.95 o 
 -10  -3   1     1577.81     1703.04    220.79 o 
  -9  -3   1     3743.62     3827.80    140.34 o 
  -8  -3   1     8778.53     8840.21    250.21 o 
  -7  -3   1    25408.97    26637.25    804.06 o 
  -6  -3   1     7265.30     6978.42    194.32 o 
  -5  -3   1     4329.57     4139.35    124.32 o 
  -4  -3   1      878.24     1065.19     47.31 o 
  -3  -3   1     6838.63     7210.01    185.15 o 
  -2  -3   1      218.18      157.64     14.79 o 
  -1  -3   1   178967.95   178230.27   5285.58 o 
   0  -3   1     5879.06     5326.70    114.65 o 
   1  -3   1      928.83     1078.67     34.82 o 
   2  -3   1      331.53      371.20     22.42 o 
   3  -3   1     6400.32     6535.51    152.11 o 
   4  -3   1    10615.59    11236.70    253.85 o 
   5  -3   1     8163.37     7948.70    272.64 o 
   6  -3   1     4057.55     4024.67    109.56 o 
   7  -3   1     2622.49     2559.94     90.76 o 
   8  -3   1      178.05      183.38     47.98 o 
   9  -3   1      969.74      956.33     74.08 o 
  10  -3   1     4400.50     3583.14    303.14 o 
  11  -3   1     1904.14     1865.64    167.22 o 
  12  -3   1     1149.14     1441.30    155.49 o 
  13  -3   1      136.04      197.21    169.10 o 
  14  -3   1      194.25      236.59    120.70 o 
  15  -3   1        7.29      103.80    124.35 o 
 -15  -2   1       12.58     -151.66    174.03 o 
 -14  -2   1      361.67      132.00    291.63 o 
 -13  -2   1      809.06      954.22    106.78 o 
 -12  -2   1      570.10      546.74    255.17 o 
 -11  -2   1       33.45        9.03    122.15 o 
 -10  -2   1     1378.00     1225.87     91.25 o 
  -9  -2   1      230.39      394.81     84.81 o 
  -8  -2   1      806.83     1015.17     71.69 o 
  -7  -2   1     1251.72     1108.63     67.03 o 
  -6  -2   1      241.24      206.83     35.30 o 
  -5  -2   1      128.74      108.56     43.63 o 
  -4  -2   1      225.18      164.87     35.12 o 
  -3  -2   1     1198.34     1323.09     48.90 o 
  -2  -2   1     6943.45     7234.37    181.54 o 
  -1  -2   1     8304.40     9144.77    158.62 o 
   0  -2   1     2217.27     1873.70     33.04 o 
   1  -2   1     3282.85     2880.06     80.02 o 
   2  -2   1    42017.84    45771.71   1146.26 o 
   3  -2   1    15438.20    14488.12    318.01 o 
   4  -2   1    10799.05    11845.69    265.54 o 
   5  -2   1      266.99      159.78     24.28 o 
   6  -2   1     2313.09     2391.48    151.29 o 
   7  -2   1      391.86      416.84     59.12 o 
   8  -2   1      116.40       72.57     61.22 o 
   9  -2   1      208.73      117.20     82.44 o 
  10  -2   1      111.08      130.34     76.95 o 
  11  -2   1      839.51      830.03    111.12 o 
  12  -2   1      512.76      567.19    155.38 o 
  13  -2   1      238.66      375.73    137.26 o 
  14  -2   1     1587.81     1670.30    191.28 o 
  15  -2   1     2033.47     2451.61    261.06 o 
 -15  -1   1      138.02       29.51    163.58 o 
 -14  -1   1      449.52      556.94    165.80 o 
 -13  -1   1     4745.39     4636.24    369.83 o 
 -12  -1   1     8995.92     8993.38    347.92 o 
 -11  -1   1     2903.12     2941.05    141.32 o 
 -10  -1   1     2275.49     2395.27    128.48 o 
  -9  -1   1     2566.91     2719.17     99.00 o 
  -8  -1   1     5453.74     5258.01    169.50 o 
  -7  -1   1    18144.13    18488.20    412.64 o 
  -6  -1   1     2032.45     1913.27     81.04 o 
  -5  -1   1     3808.49     4169.04    124.96 o 
  -4  -1   1    34582.52    35761.76    871.74 o 
  -3  -1   1     9620.44    10747.88    269.99 o 
  -2  -1   1     2517.60     3514.12     93.40 o 
  -1  -1   1    27010.33    31392.62    585.27 o 
   1  -1   1    22979.27    27503.81    586.22 o 
   2  -1   1       37.06      192.07     13.87 o 
   3  -1   1      614.87      615.11     29.16 o 
   4  -1   1     4131.26     3767.29    188.70 o 
   5  -1   1    18535.98    18114.45    400.25 o 
   6  -1   1    13472.16    13796.92    362.04 o 
   7  -1   1        0.49        8.93     33.20 o 
   8  -1   1     3986.18     4248.35    149.32 o 
   9  -1   1     3605.02     3340.06    131.06 o 
  10  -1   1      254.66      184.51    123.27 o 
  11  -1   1     1132.81     1394.19    128.48 o 
  12  -1   1     4029.45     4449.04    228.97 o 
  13  -1   1     3222.12     3321.89    340.15 o 
  14  -1   1      291.91      346.40    150.48 o 
  15  -1   1      327.34      546.12    168.53 o 
 -15   0   1      535.22      424.05    134.34 o 
 -14   0   1      270.23      201.97    175.82 o 
 -13   0   1      405.80      717.09    142.83 o 
 -12   0   1      359.55      410.84    150.38 o 
 -11   0   1     3000.99     3221.16    296.28 o 
 -10   0   1     4953.93     4783.83    214.13 o 
  -9   0   1     2024.93     2285.16    181.88 o 
  -8   0   1      211.03      144.49     67.93 o 
  -7   0   1     3071.27     3352.51    116.15 o 
  -6   0   1     3023.29     3223.23     92.89 o 
  -5   0   1     1291.67     1324.24     50.86 o 
  -4   0   1        4.21       59.77     22.33 o 
  -3   0   1       47.67       26.07     17.56 o 
  -2   0   1      535.75      857.77     33.07 o 
  -1   0   1       17.02      179.05      7.25 o 
   0   0   1       68.28       -0.72      0.74 o 
   1   0   1      398.05      114.40      8.22 o 
   2   0   1     2564.71     2957.43     62.30 o 
   3   0   1     2438.65     2444.86    134.12 o 
   4   0   1      448.81      351.14     39.90 o 
   5   0   1     1661.55     1582.69     68.15 o 
   6   0   1     2174.94     2126.27    154.45 o 
   7   0   1      132.38      107.38     31.73 o 
   8   0   1       87.33      146.18     36.98 o 
   9   0   1      214.05       45.47     85.79 o 
  10   0   1       50.12     -112.13     74.75 o 
  11   0   1     1579.66     1875.07    152.45 o 
  12   0   1     1552.17     1546.57    182.24 o 
  13   0   1      650.27      682.44    122.28 o 
  14   0   1      924.34     1299.82    294.04 o 
  15   0   1      224.33      -46.01    183.50 o 
 -15   1   1      224.82       21.19    335.20 o 
 -14   1   1      649.52      497.87    124.78 o 
 -13   1   1     1854.64     2270.17    208.34 o 
 -12   1   1     2393.70     2714.56    184.86 o 
 -11   1   1      844.05      706.75    137.40 o 
 -10   1   1      831.91      730.93    204.02 o 
  -9   1   1       95.50      100.25     45.97 o 
  -8   1   1      829.29      997.15     64.99 o 
  -7   1   1     8544.85     8782.77    249.29 o 
  -6   1   1     4227.79     3842.83    105.06 o 
  -5   1   1       93.82       54.26     44.31 o 
  -4   1   1      401.84      523.05     28.68 o 
  -3   1   1      733.10      816.86     35.19 o 
  -2   1   1      510.82      430.73     30.39 o 
  -1   1   1    23418.56    23399.16    696.45 o 
   1   1   1    36442.95    37104.90    890.11 o 
   2   1   1      168.74       83.02     11.06 o 
   3   1   1      115.22      221.68     20.65 o 
   4   1   1       28.13       27.28     16.84 o 
   5   1   1     1048.87      992.57    100.62 o 
   6   1   1     5745.24     5728.70    143.38 o 
   7   1   1     2874.97     2826.00    134.47 o 
   8   1   1       71.60       93.68     35.96 o 
   9   1   1       46.72       14.33     39.94 o 
  10   1   1      395.91      399.86    180.35 o 
  11   1   1     7833.38     8285.18    318.30 o 
  12   1   1     7447.09     7375.66    302.02 o 
  13   1   1     4718.04     4686.09    259.26 o 
  14   1   1     1747.62     1724.66    167.23 o 
  15   1   1      204.33      193.26    350.21 o 
 -15   2   1     2647.15     2998.91    238.97 o 
 -14   2   1     1973.49     2088.99    375.50 o 
 -13   2   1      532.27      769.52    130.14 o 
 -12   2   1       22.55      -39.27    159.67 o 
 -11   2   1      310.04      292.11    118.69 o 
 -10   2   1      653.95      566.90    110.87 o 
  -9   2   1     1853.70     1956.17    156.09 o 
  -8   2   1      562.05      495.06     50.47 o 
  -7   2   1     3752.05     3637.58    121.29 o 
  -6   2   1     9531.32     9270.57    252.03 o 
  -5   2   1     7608.45     7610.64    207.40 o 
  -4   2   1      227.85      155.14     23.56 o 
  -3   2   1     8047.86     7616.32    171.04 o 
  -2   2   1    57324.51    58768.99   1119.68 o 
  -1   2   1     7186.61     6318.04    196.51 o 
   1   2   1      791.95     1583.75     78.64 o 
   2   2   1       59.22       64.79     11.74 o 
   3   2   1      932.65     1408.65     49.14 o 
   4   2   1       97.69       65.65     19.81 o 
   5   2   1     3285.25     3142.81     97.61 o 
   6   2   1    15809.95    15093.60    337.47 o 
   7   2   1    14330.48    14032.54    319.16 o 
   8   2   1      454.17      352.17     73.51 o 
   9   2   1     1079.56     1369.53    177.99 o 
  10   2   1     5508.25     5978.22    169.75 o 
  11   2   1     1217.96     1418.48     85.61 o 
  12   2   1     1211.73     1414.40    162.75 o 
  13   2   1     1103.06     1024.04    144.08 o 
  14   2   1       58.51      130.43    156.58 o 
  15   2   1      335.76     -188.43    307.31 o 
 -15   3   1      117.79      137.97    159.94 o 
 -14   3   1       96.70      239.33    166.83 o 
 -13   3   1       89.46      286.35    275.51 o 
 -12   3   1       72.62       31.77     94.61 o 
 -11   3   1     1492.72     1488.81    137.69 o 
 -10   3   1     8857.92     8639.31    337.93 o 
  -9   3   1    12694.19    11969.97    414.73 o 
  -8   3   1    12463.52    12767.30    432.98 o 
  -7   3   1     4109.19     3887.74    126.68 o 
  -6   3   1     8022.31     8014.10    223.94 o 
  -5   3   1        0.29       27.28     17.04 o 
  -4   3   1     5931.93     6255.85    281.87 o 
  -3   3   1    15452.31    15637.67    394.69 o 
  -2   3   1     3048.83     3764.24    104.35 o 
  -1   3   1     1295.92      959.55     45.78 o 
   0   3   1      624.35      477.97     38.41 o 
   1   3   1      713.15      572.78     45.99 o 
   2   3   1     2420.58     2507.95     69.89 o 
   3   3   1    32681.27    31772.96    770.09 o 
   4   3   1    12024.25    11875.16    299.23 o 
   5   3   1     2600.74     2631.34     86.30 o 
   6   3   1     1230.32     1053.13     56.65 o 
   7   3   1     1606.03     1659.88     79.66 o 
   8   3   1      618.77      402.88     64.23 o 
   9   3   1     3502.47     3412.15    133.50 o 
  10   3   1     2869.39     2988.78    143.58 o 
  11   3   1     1448.40     1401.32     84.23 o 
  12   3   1      531.66      627.63     85.90 o 
  13   3   1     1095.32     1187.08    242.54 o 
  14   3   1      117.89      203.10    135.96 o 
  15   3   1      192.99      371.38    171.96 o 
 -14   4   1      891.07     1075.67    180.00 o 
 -13   4   1       33.33       47.25    143.21 o 
 -12   4   1      255.16      371.35    159.31 o 
 -11   4   1      494.50      429.68    102.69 o 
 -10   4   1      238.56      184.79     84.10 o 
  -9   4   1     3232.51     2824.72    245.02 o 
  -8   4   1     6130.72     6332.42    250.31 o 
  -7   4   1      212.14       45.61     48.55 o 
  -6   4   1     1247.07     1152.26     79.20 o 
  -5   4   1     2416.67     2339.08     69.16 o 
  -4   4   1     2040.35     1875.20     57.35 o 
  -3   4   1    28968.88    31307.25    775.44 o 
  -2   4   1      320.69      513.53     48.52 o 
   0   4   1      547.19      534.76     62.84 o 
   1   4   1    15228.45    15306.09    647.85 o 
   2   4   1    19502.45    19429.97    571.31 o 
   3   4   1      288.21      213.02     21.00 o 
   4   4   1      137.61       86.04     30.55 o 
   5   4   1       88.49       93.39     44.87 o 
   6   4   1     2030.28     1906.17     77.20 o 
   7   4   1     2267.93     2269.44     89.58 o 
   8   4   1        8.80      -26.95     39.77 o 
   9   4   1     6515.17     6558.86    180.55 o 
  10   4   1     8130.63     8051.40    209.91 o 
  11   4   1     2113.10     2236.88    130.88 o 
  12   4   1       29.56       33.38    158.18 o 
  13   4   1     1665.17     1442.26    113.66 o 
  14   4   1     1779.52     1761.45    298.94 o 
  15   4   1      532.22      530.16    168.63 o 
 -14   5   1     1815.81     2193.75    340.39 o 
 -13   5   1     2137.46     1972.76    197.20 o 
 -12   5   1     1226.39     1294.68    145.57 o 
 -11   5   1     1045.94      978.17    148.27 o 
 -10   5   1     1893.14     2080.16    272.51 o 
  -9   5   1     8340.14     7912.67    306.01 o 
  -8   5   1    13140.08    13081.54    447.02 o 
  -7   5   1     1120.82     1062.68     77.79 o 
  -6   5   1       94.67       11.85     44.18 o 
  -5   5   1     3036.68     2988.66    128.11 o 
  -4   5   1    16516.40    17528.36    446.04 o 
  -3   5   1       39.19       95.28     24.51 o 
  -2   5   1    13947.39    13346.96    340.42 o 
  -1   5   1    16582.90    15662.68    476.59 o 
   0   5   1    15994.89    15526.51    476.03 o 
   1   5   1     5426.13     5127.62    240.71 o 
   2   5   1    11776.56    11839.78    355.68 o 
   3   5   1    25679.10    25373.24    745.88 o 
   4   5   1    28583.91    28794.37    703.19 o 
   5   5   1    11749.49    11898.36    369.13 o 
   6   5   1       62.40       41.93     46.61 o 
   7   5   1     2425.50     2669.04    132.75 o 
   8   5   1     2619.77     2487.28    103.25 o 
   9   5   1       10.09      -15.29     46.81 o 
  10   5   1     2888.00     3063.41    113.67 o 
  11   5   1     3754.48     3829.32    138.18 o 
  12   5   1      288.12      328.53     86.01 o 
  13   5   1      235.30      252.05    161.88 o 
  14   5   1        2.24       99.22     86.20 o 
  15   5   1      548.65      639.18    303.78 o 
 -14   6   1      396.24      449.46    133.93 o 
 -13   6   1      630.67      685.39    134.77 o 
 -12   6   1     2525.49     2707.34    219.29 o 
 -11   6   1     3423.29     3353.14    202.07 o 
 -10   6   1     2468.54     2668.09    174.73 o 
  -9   6   1      693.48      700.69    136.21 o 
  -8   6   1       50.08      113.70     70.36 o 
  -7   6   1      572.16      465.94     77.28 o 
  -6   6   1       16.04     -219.50    146.33 o 
  -5   6   1      132.51      256.56     54.70 o 
  -4   6   1     3767.34     4087.20    129.79 o 
  -3   6   1     5144.20     5683.86    307.86 o 
  -2   6   1      211.78      204.70     36.11 o 
  -1   6   1     1500.40     1674.85     61.72 o 
   0   6   1      620.50      503.96     57.70 o 
   1   6   1     6575.67     7140.36    230.28 o 
   2   6   1      239.74      123.59     67.09 o 
   3   6   1     1897.19     2131.15     84.39 o 
   4   6   1       46.65       59.76     27.86 o 
   5   6   1      218.76      283.57     32.69 o 
   6   6   1      143.28      115.17     73.70 o 
   7   6   1       17.60       80.06     50.68 o 
   8   6   1       17.95       76.18     69.00 o 
   9   6   1      181.04      126.01    177.73 o 
  10   6   1        3.75       39.68     55.81 o 
  11   6   1      788.21      759.45     71.90 o 
  12   6   1      794.32     1079.22    106.54 o 
  13   6   1      477.73      551.10    101.18 o 
 -13   7   1      635.48      569.36    309.25 o 
 -12   7   1      183.55      250.03    112.39 o 
 -11   7   1      907.68     1191.46    220.35 o 
 -10   7   1      190.12      187.05    138.48 o 
  -9   7   1      641.76      469.50    106.04 o 
  -8   7   1     6210.19     6140.70    258.61 o 
  -7   7   1     5745.60     5299.81    220.60 o 
  -6   7   1        1.60        9.52     36.05 o 
  -5   7   1      814.29      948.78     60.99 o 
  -4   7   1      196.60      196.58     56.39 o 
  -3   7   1     5499.44     5740.82    165.51 o 
  -2   7   1    20996.29    20707.88    930.49 o 
  -1   7   1    19964.65    19903.17    628.71 o 
   0   7   1    23285.41    22224.80    681.09 o 
   1   7   1     1021.40     1287.47     66.08 o 
   2   7   1     1001.17      699.28    105.87 o 
   3   7   1     1713.23     1970.85     79.43 o 
   4   7   1     1272.26     1098.10     74.82 o 
   5   7   1     5320.28     5311.75    182.32 o 
   6   7   1       70.46       82.23     33.51 o 
   7   7   1     5105.29     5404.13    309.40 o 
   8   7   1     1391.87     1351.72    104.57 o 
   9   7   1     2090.47     1633.80    123.71 o 
  10   7   1     2370.97     2267.66    162.79 o 
  11   7   1     5496.97     5596.77    194.71 o 
  12   7   1     4284.03     4581.45    158.64 o 
  13   7   1      996.21     1180.75    198.13 o 
 -13   8   1       25.21       43.65    140.41 o 
 -12   8   1      150.65      277.97    177.90 o 
 -11   8   1     1684.24     1829.25    160.22 o 
 -10   8   1     2404.22     2741.47    184.44 o 
  -9   8   1      499.95      591.50    140.52 o 
  -8   8   1     2461.54     2643.37    162.80 o 
  -7   8   1     4175.58     4301.75    203.82 o 
  -6   8   1     1327.73      944.89    211.85 o 
  -5   8   1      243.88      187.03     44.97 o 
  -4   8   1    10341.20    10595.98    288.59 o 
  -2   8   1     1922.31     1837.86     91.01 o 
  -1   8   1     2384.88     2150.56    107.28 o 
   0   8   1     3088.52     2821.08    186.34 o 
   1   8   1     6988.88     7092.20    236.51 o 
   2   8   1     9773.85     9313.15    429.93 o 
   3   8   1       51.93       49.83     46.80 o 
   4   8   1     5215.09     5261.86    177.44 o 
   5   8   1    19348.31    18934.67    573.54 o 
   6   8   1     9050.38     9047.05    296.38 o 
   7   8   1        2.13       -2.07     36.48 o 
   8   8   1     1204.94     1059.81     70.21 o 
   9   8   1       34.57     -156.08    107.96 o 
  10   8   1      337.04      149.37    139.65 o 
  11   8   1      551.35      891.10    214.45 o 
  12   8   1      112.38       86.86     99.92 o 
  13   8   1       52.16      153.53    108.77 o 
 -13   9   1       36.29      262.68    169.37 o 
 -12   9   1      200.89      130.30    140.54 o 
 -11   9   1     1072.53     1747.14    187.44 o 
 -10   9   1     3020.44     3626.13    374.22 o 
  -9   9   1     2533.34     2413.92    167.71 o 
  -8   9   1     1138.60     1160.09    185.14 o 
  -7   9   1     3867.06     3357.06    180.83 o 
  -6   9   1     5233.38     5153.11    215.01 o 
  -5   9   1     2543.25     2713.33    122.11 o 
  -4   9   1      211.78      125.99     44.82 o 
  -3   9   1       37.73       43.90     32.44 o 
  -2   9   1      238.89      240.63     90.63 o 
  -1   9   1     2196.57     2256.36    121.46 o 
   0   9   1     2719.76     2773.07    118.80 o 
   1   9   1     2819.09     2796.97    124.75 o 
   2   9   1     1221.23      994.35     62.13 o 
   3   9   1     5071.32     4823.45    167.06 o 
   4   9   1     4758.83     4837.37    288.41 o 
   5   9   1     3878.57     3647.81    143.65 o 
   6   9   1     2570.86     2793.25    128.70 o 
   7   9   1     6998.32     6826.08    378.60 o 
   8   9   1     1786.96     1963.12    184.47 o 
   9   9   1     1587.04     1563.04    173.16 o 
  10   9   1     2916.13     2768.65    278.35 o 
  11   9   1     1524.15     1732.74    238.24 o 
  12   9   1     1037.64     1167.66    227.26 o 
  13   9   1      384.62      617.42    192.11 o 
 -12  10   1       43.87       35.10    165.77 o 
 -11  10   1      730.01      675.41    141.91 o 
 -10  10   1     3231.21     3367.74    208.79 o 
  -9  10   1     2739.14     2421.78    195.25 o 
  -8  10   1        0.68      150.63     84.92 o 
  -7  10   1      489.23      592.60     94.67 o 
  -6  10   1      117.88      -49.03    106.85 o 
  -5  10   1     2549.64     2412.65    109.41 o 
  -4  10   1     5075.20     4834.48    207.85 o 
  -3  10   1     6960.35     7526.96    410.97 o 
  -2  10   1     1589.34     1792.64     89.24 o 
  -1  10   1     2037.59     2121.51     96.68 o 
   0  10   1     2031.81     1939.91    117.66 o 
   1  10   1       16.72      -88.76     59.17 o 
   2  10   1      232.17      183.37     70.72 o 
   3  10   1      765.51      826.85    110.54 o 
   4  10   1     1288.61     1651.83    150.51 o 
   5  10   1     3723.51     3490.57    237.95 o 
   6  10   1     3223.25     3453.98    244.31 o 
   7  10   1      291.82      425.55    133.93 o 
   8  10   1     5154.59     4993.23    321.87 o 
   9  10   1     4330.59     5033.62    313.28 o 
  10  10   1     1395.72     1544.15    192.64 o 
  11  10   1       45.08     -154.27    133.71 o 
  12  10   1      684.25      685.01    253.56 o 
  13  10   1      400.56      258.98    139.61 o 
 -11  11   1     1361.40     1336.74    239.81 o 
 -10  11   1     3065.41     3585.16    216.91 o 
  -9  11   1     3956.49     4175.80    221.86 o 
  -8  11   1     1564.80     1378.14    161.96 o 
  -7  11   1      117.86      400.53     90.85 o 
  -6  11   1     2123.04     1964.31    136.36 o 
  -5  11   1      534.13      638.04    149.46 o 
  -4  11   1      418.42      288.87     65.15 o 
  -3  11   1     5017.53     5283.16    221.91 o 
  -2  11   1     1013.97     1312.42    107.07 o 
  -1  11   1      932.48      965.65     69.97 o 
   0  11   1       41.01        0.62     41.00 o 
   1  11   1     7570.98     7645.57    397.95 o 
   2  11   1    18909.15    19550.81    870.04 o 
   3  11   1    20932.95    20227.91    897.49 o 
   4  11   1    10598.15    11095.20    544.91 o 
   5  11   1      486.95      488.24    114.24 o 
   6  11   1      411.73      386.50    118.75 o 
   7  11   1      412.72      339.57    193.47 o 
   8  11   1      150.69       63.14    160.88 o 
   9  11   1      552.55      743.35    200.99 o 
  10  11   1      305.08      455.90    243.42 o 
  11  11   1        2.70       48.03    148.82 o 
  12  11   1       26.55       17.15    161.75 o 
  13  11   1       64.12       44.54    289.79 o 
 -11  12   1      968.41     1080.29    160.04 o 
 -10  12   1      980.38      762.94    218.66 o 
  -9  12   1     1320.83     1484.94    170.34 o 
  -8  12   1      242.43      -60.40    114.73 o 
  -7  12   1       52.63       27.96    121.83 o 
  -6  12   1      545.14      692.27    260.03 o 
  -5  12   1       64.79      -12.54     50.90 o 
  -4  12   1      218.09      118.64    148.78 o 
  -3  12   1      580.40      735.59    103.76 o 
  -2  12   1       72.22       52.85     70.24 o 
  -1  12   1     1146.22     1056.00    189.88 o 
   0  12   1     3724.03     3838.07    181.25 o 
   1  12   1     2996.56     3078.73    165.25 o 
   2  12   1     1167.94     1135.67    105.36 o 
   3  12   1      552.99      611.62    169.88 o 
   4  12   1      611.37      450.36    132.95 o 
   5  12   1       10.19     -120.49    156.38 o 
   6  12   1      336.41      409.31    121.93 o 
   7  12   1       43.53       59.14    110.55 o 
   8  12   1      301.20      394.92    135.39 o 
   9  12   1      393.82      262.52    196.77 o 
  10  12   1       29.94       87.98    174.13 o 
  11  12   1      153.77      342.29    230.21 o 
  12  12   1      268.94      237.21    172.22 o 
 -10  13   1      651.51      771.23    142.36 o 
  -9  13   1     1734.18     1632.97    156.87 o 
  -8  13   1     1297.58     1289.74    206.91 o 
  -7  13   1       77.47       27.06    116.48 o 
  -6  13   1      257.36      157.57    112.85 o 
  -5  13   1       57.08     -116.13    124.06 o 
  -4  13   1     1087.17     1289.76     96.55 o 
  -3  13   1     7682.50     8012.42    307.36 o 
  -2  13   1     2068.84     1902.75    231.64 o 
  -1  13   1      350.25      219.67    156.53 o 
   0  13   1      212.67      321.25    142.59 o 
   1  13   1     1155.41     1203.90    188.38 o 
   2  13   1     3185.77     3650.73    191.56 o 
   3  13   1     5254.81     5466.97    237.69 o 
   4  13   1     1547.04     1710.30    245.43 o 
   5  13   1      134.34       51.81    154.48 o 
   6  13   1     1618.40     1672.42    202.91 o 
   7  13   1      892.08      522.73    232.30 o 
   8  13   1       89.75       31.94    128.99 o 
   9  13   1     3416.78     3355.29    280.35 o 
  10  13   1     3360.78     3822.26    338.40 o 
  11  13   1     1573.10     1755.52    271.86 o 
  -9  14   1      462.74      622.12    184.88 o 
  -8  14   1      598.07      916.40    129.14 o 
  -7  14   1      103.96     -123.34    195.40 o 
  -5  14   1     1073.22     1202.11    194.81 o 
  -4  14   1      556.67      787.63    189.11 o 
  -3  14   1      239.91       40.40    211.17 o 
  -2  14   1     2128.58     2375.35    158.84 o 
  -1  14   1     2611.59     2669.38    167.47 o 
   0  14   1     8006.73     8047.78    445.41 o 
   1  14   1     3733.56     3376.33    178.04 o 
   2  14   1      574.78      362.58    176.55 o 
   3  14   1     2954.24     3192.64    189.77 o 
   4  14   1     3608.45     3662.17    208.49 o 
   5  14   1     2222.90     2259.94    265.89 o 
   6  14   1       25.38     -263.25    175.50 o 
   7  14   1      149.37       97.32    159.97 o 
   8  14   1      118.56     -263.99    207.30 o 
   9  14   1       38.30      -78.20    104.55 o 
  10  14   1       51.02      169.21    119.86 o 
  11  14   1       30.27      -88.60    124.65 o 
  -7  15   1      951.89      855.29    195.69 o 
  -6  15   1      211.40       79.72    154.90 o 
  -5  15   1       65.45       94.24    242.20 o 
  -4  15   1       27.63      297.51    193.09 o 
  -3  15   1       85.04       68.54    133.68 o 
  -2  15   1      323.51      475.98    159.99 o 
  -1  15   1      162.57       42.73     88.74 o 
   0  15   1        2.52      -10.53     89.30 o 
   1  15   1      697.66      162.50    200.89 o 
   2  15   1     1000.93     1032.50    195.53 o 
   3  15   1     3399.22     3380.71    275.03 o 
   4  15   1     3752.68     3593.38    309.86 o 
   5  15   1     1348.90     1519.36    148.78 o 
   6  15   1      338.35      161.12    108.86 o 
   7  15   1      511.72      696.24    260.77 o 
   8  15   1      514.33      218.59    223.35 o 
   9  15   1     1200.93     1062.52    245.39 o 
  10  15   1      839.14     1543.02    316.99 o 
  -7  16   1      183.89      -71.07    220.45 o 
  -6  16   1     1277.53     1565.77    341.51 o 
  -5  16   1     2013.53     1456.85    226.09 o 
  -4  16   1      333.11      330.92    164.53 o 
  -3  16   1        3.33      201.57    203.18 o 
  -2  16   1       10.70     -100.93    122.57 o 
  -1  16   1       13.58       53.63    152.83 o 
   0  16   1      773.62      768.57    123.91 o 
   1  16   1      538.87      677.30    121.80 o 
   2  16   1       41.74      107.77    105.23 o 
   3  16   1     1589.84     1739.56    263.35 o 
   4  16   1     2157.29     2180.54    232.60 o 
   5  16   1      411.22      645.77    236.38 o 
   6  16   1      575.44      738.96    138.76 o 
   7  16   1     2437.80     2673.39    201.24 o 
   8  16   1     1566.22     1560.29    295.78 o 
  -5  17   1      154.65     -186.30    271.12 o 
  -4  17   1       10.56     -216.67    154.23 o 
  -3  17   1      124.86       71.35    159.82 o 
  -2  17   1       97.22     -267.81    275.01 o 
  -1  17   1      263.50      218.16    142.96 o 
   0  17   1     2369.24     2172.65    193.76 o 
   1  17   1     7152.69     7820.84    482.50 o 
   2  17   1     7351.71     6785.46    420.53 o 
   3  17   1     1925.24     2055.87    179.76 o 
   4  17   1      138.59      209.62    243.82 o 
   5  17   1      133.97       29.18    197.08 o 
   6  17   1      214.41      402.23    229.49 o 
   7  17   1      278.55      522.78    138.44 o 
  -3  18   1      126.70      140.99    183.25 o 
  -2  18   1       12.22       20.04    173.16 o 
  -1  18   1       69.88      328.28    129.79 o 
   0  18   1      600.74      740.93    175.89 o 
   1  18   1     1141.89     1155.85    174.51 o 
   2  18   1      904.69      938.41    284.58 o 
   3  18   1      333.65      176.92    125.16 o 
   4  18   1       10.52       74.24    121.13 o 
   5  18   1        6.24     -407.22    308.67 o 
  -5 -18   2      601.84      125.99    193.97 o 
  -4 -18   2        6.99      -92.66    190.93 o 
  -3 -18   2        5.76      -28.67    120.69 o 
  -2 -18   2        1.61       66.05    120.69 o 
  -1 -18   2      551.31      368.73    294.80 o 
   0 -18   2      713.25      612.22    182.17 o 
   1 -18   2      983.63      838.89    150.04 o 
   2 -18   2     2317.44     2127.91    227.27 o 
   3 -18   2     3005.99     3039.24    304.71 o 
  -7 -17   2      758.70     1003.50    161.04 o 
  -6 -17   2      182.45      232.18    128.69 o 
  -5 -17   2       31.82      174.12    255.00 o 
  -4 -17   2      401.20       74.30    222.41 o 
  -3 -17   2     1791.87     1870.46    190.97 o 
  -2 -17   2     2532.51     2425.47    304.14 o 
  -1 -17   2      412.70      563.01    129.97 o 
   0 -17   2      995.10      927.17    140.18 o 
   1 -17   2     1839.43     2073.35    200.38 o 
   2 -17   2      449.60      506.46    142.83 o 
   3 -17   2      465.64      288.86    172.08 o 
   4 -17   2     1255.94     1218.64    210.68 o 
   5 -17   2     1308.66     1307.34    220.52 o 
  -8 -16   2       93.93      100.83    201.34 o 
  -7 -16   2      184.74      466.96    265.77 o 
  -6 -16   2     1632.18     1482.28    162.19 o 
  -5 -16   2     2381.91     2201.16    180.68 o 
  -4 -16   2     1508.05     1519.23    157.31 o 
  -3 -16   2      234.05      104.37    200.58 o 
  -2 -16   2       27.49      -42.41    125.62 o 
  -1 -16   2       18.32     -170.28    156.47 o 
   0 -16   2     2060.45     2206.87    172.75 o 
   1 -16   2     3699.58     3919.93    219.27 o 
   2 -16   2     2536.63     2873.31    302.69 o 
   3 -16   2      426.66      262.45    148.68 o 
   4 -16   2      222.49      252.71    186.73 o 
   5 -16   2      546.15      583.01    264.25 o 
   6 -16   2       10.70      199.63    164.00 o 
   7 -16   2      269.99      475.57    187.03 o 
  -9 -15   2      419.81      516.43    138.69 o 
  -8 -15   2      989.09      699.91    292.04 o 
  -7 -15   2      804.07      758.12    206.54 o 
  -6 -15   2      817.16     1175.04    216.56 o 
  -5 -15   2      452.24      429.34    235.41 o 
  -4 -15   2        2.10      108.44    101.48 o 
  -3 -15   2       27.48       78.16     94.62 o 
  -2 -15   2      744.73     1049.92    218.80 o 
  -1 -15   2       74.53      140.73    120.31 o 
   0 -15   2       64.48      103.46    140.50 o 
   1 -15   2      235.06      299.41     97.46 o 
   2 -15   2       11.26       61.48     88.35 o 
   3 -15   2      640.23      942.29    121.35 o 
   4 -15   2     3199.79     3249.18    211.50 o 
   5 -15   2     3716.46     3377.86    270.93 o 
   6 -15   2     1459.51     1968.27    259.17 o 
   7 -15   2      746.02      750.81    188.03 o 
   8 -15   2      284.04      165.17    167.54 o 
 -10 -14   2     3285.90     3516.74    370.87 o 
  -9 -14   2     2052.89     2510.09    195.65 o 
  -8 -14   2      973.31      831.67    134.46 o 
  -7 -14   2      277.12      443.97    152.12 o 
  -6 -14   2      733.01      775.83    223.96 o 
  -5 -14   2     3156.28     3209.06    254.84 o 
  -4 -14   2     3225.16     3246.34    285.20 o 
  -3 -14   2       97.75       -0.64     85.47 o 
  -2 -14   2      717.64      834.10    110.70 o 
  -1 -14   2     2181.30     2123.47    241.17 o 
   0 -14   2      183.58      -14.17    121.87 o 
   1 -14   2     5675.88     5702.13    251.02 o 
   2 -14   2     7721.85     7734.02    438.13 o 
   3 -14   2     3467.50     3689.57    196.91 o 
   4 -14   2      664.69      502.82    100.96 o 
   5 -14   2      526.25      667.10    213.50 o 
   6 -14   2      833.71      898.72    186.01 o 
   7 -14   2     1679.39     1373.79    234.68 o 
   8 -14   2     1751.76     2042.52    310.76 o 
 -11 -13   2      195.91      613.85    302.20 o 
 -10 -13   2      143.16      290.74    195.94 o 
  -9 -13   2        9.33      506.38    244.15 o 
  -8 -13   2      226.30      318.06    234.90 o 
  -7 -13   2      845.47      663.97    115.56 o 
  -6 -13   2      218.50       28.10     88.93 o 
  -5 -13   2      835.59      442.78    186.54 o 
  -4 -13   2     1462.81     1613.27    186.36 o 
  -3 -13   2      982.49      814.01    183.17 o 
  -2 -13   2       18.37       72.97     75.91 o 
  -1 -13   2     1490.85     1448.59    123.77 o 
   0 -13   2      318.09      282.40     84.44 o 
   1 -13   2     2167.36     2308.46    169.04 o 
   2 -13   2     5611.09     5081.03    219.53 o 
   3 -13   2     1804.19     1995.59    155.40 o 
   4 -13   2      176.37      173.27     82.64 o 
   5 -13   2        2.61       44.50     81.43 o 
   6 -13   2        4.21       34.66     77.72 o 
   7 -13   2      131.57      135.65    123.34 o 
   8 -13   2     1146.05     1087.11    142.50 o 
   9 -13   2      805.93      928.99    157.91 o 
  10 -13   2      250.34       96.69    119.27 o 
 -12 -12   2      468.82      506.57    142.31 o 
 -11 -12   2     1526.41     1531.35    163.03 o 
 -10 -12   2     3905.97     4166.01    358.81 o 
  -9 -12   2     3019.34     3228.97    298.44 o 
  -8 -12   2     1021.02     1078.97    194.39 o 
  -7 -12   2      392.05       37.45    188.32 o 
  -6 -12   2       13.72      -59.05     76.19 o 
  -5 -12   2       14.87      -29.64     75.34 o 
  -4 -12   2      482.45      288.45    179.71 o 
  -3 -12   2      811.42      892.90    162.78 o 
  -2 -12   2      353.04      327.12    142.86 o 
  -1 -12   2      734.90      654.62    193.39 o 
   0 -12   2      842.22      963.57    102.33 o 
   1 -12   2     2302.21     2526.36    151.11 o 
   2 -12   2    13011.65    13103.22    456.29 o 
   3 -12   2     8707.93     8682.21    322.03 o 
   4 -12   2     2568.95     2628.29    106.45 o 
   5 -12   2      753.32      620.80    105.55 o 
   6 -12   2      678.22      563.05    140.40 o 
   7 -12   2      174.46       22.77     82.65 o 
   8 -12   2       72.66      115.67    142.90 o 
   9 -12   2       14.95      -42.42    127.82 o 
  10 -12   2       59.05      -17.96    137.16 o 
  11 -12   2       31.63     -100.86    155.17 o 
 -12 -11   2     1648.15     1905.23    277.33 o 
 -11 -11   2      714.61      424.96    292.22 o 
 -10 -11   2       11.41     -140.26     94.21 o 
  -9 -11   2      426.59      448.98    107.71 o 
  -8 -11   2      256.44      146.64    184.59 o 
  -7 -11   2       19.69      284.78    147.22 o 
  -6 -11   2      106.76      150.84    159.94 o 
  -5 -11   2     1816.22     1862.58    134.03 o 
  -4 -11   2     8884.31     8469.01    316.20 o 
  -3 -11   2     7677.83     7466.93    285.32 o 
  -2 -11   2      322.53      275.78    141.56 o 
  -1 -11   2     2019.33     1702.34    117.30 o 
   0 -11   2    10847.61    11200.45    392.26 o 
   1 -11   2     1566.81     1300.03    103.18 o 
   2 -11   2     1533.26     1447.26     67.28 o 
   3 -11   2     3038.42     3524.40    252.79 o 
   4 -11   2      158.26       67.45     71.72 o 
   5 -11   2      326.47      272.27     72.13 o 
   6 -11   2      121.20       83.47    103.55 o 
   7 -11   2      396.59      448.48     93.49 o 
   8 -11   2     2566.35     2739.12    175.22 o 
   9 -11   2     3249.68     3633.03    371.62 o 
  10 -11   2      881.90     1036.74    162.50 o 
  11 -11   2       89.95      -53.68    125.53 o 
  12 -11   2       77.27      130.02    170.85 o 
 -13 -10   2      335.78     -100.53    308.82 o 
 -12 -10   2     1564.62     1066.76    264.47 o 
 -11 -10   2      293.72      489.45    197.18 o 
 -10 -10   2       60.10       -5.72    232.21 o 
  -9 -10   2      135.37      151.95     92.92 o 
  -8 -10   2      338.03      242.52     89.57 o 
  -7 -10   2     3849.58     4011.90    286.45 o 
  -6 -10   2     8008.30     7709.57    401.43 o 
  -5 -10   2     4834.62     4465.30    268.03 o 
  -4 -10   2      779.60      811.81    180.55 o 
  -3 -10   2      107.32      129.11     59.94 o 
  -2 -10   2      550.54      573.68     75.41 o 
  -1 -10   2     4021.29     4334.64    273.08 o 
   0 -10   2     9790.44     9753.46    266.22 o 
   1 -10   2     1956.31     1777.01     68.11 o 
   2 -10   2      138.88      120.11     64.50 o 
   3 -10   2      433.94      422.65     46.12 o 
   4 -10   2       39.48       10.85     44.65 o 
   5 -10   2     1393.99     1106.87    139.04 o 
   6 -10   2     2045.88     1852.60    105.56 o 
   7 -10   2      708.66      527.91    110.42 o 
   8 -10   2       38.20      -38.02    159.55 o 
   9 -10   2        8.10      -38.92     91.04 o 
  10 -10   2      172.19      285.17    113.44 o 
  11 -10   2     1727.48     1690.39    193.23 o 
  12 -10   2     2902.05     2685.42    198.86 o 
 -13  -9   2      379.51      579.94    195.47 o 
 -12  -9   2      774.35      708.87    128.65 o 
 -11  -9   2       53.02      131.62    226.53 o 
 -10  -9   2      242.53      211.51    126.36 o 
  -9  -9   2     2005.95     1833.42    237.33 o 
  -8  -9   2      955.06     1079.50    111.14 o 
  -7  -9   2      429.23      530.42     89.16 o 
  -6  -9   2       60.49      137.07     66.77 o 
  -5  -9   2      150.92      262.22    149.43 o 
  -4  -9   2      270.90      443.06    110.66 o 
  -3  -9   2       62.69       56.08    125.59 o 
  -2  -9   2      384.72      282.27     58.82 o 
  -1  -9   2      599.70      446.72     63.19 o 
   0  -9   2     8264.56     8536.26    236.86 o 
   1  -9   2     5483.11     5641.74    143.71 o 
   2  -9   2      197.45      213.76     43.52 o 
   3  -9   2     7043.21     7356.37    185.95 o 
   4  -9   2    15759.32    15754.38    426.56 o 
   5  -9   2     4823.28     4690.72    137.65 o 
   6  -9   2      424.69       55.38    200.73 o 
   7  -9   2      852.68      750.79    119.87 o 
   8  -9   2      237.33      205.42    100.63 o 
   9  -9   2      824.67      849.95    137.73 o 
  10  -9   2      118.39      112.05     94.78 o 
  11  -9   2        6.20       62.75    106.03 o 
  12  -9   2      722.50     1227.87    197.15 o 
  13  -9   2      257.49      152.55    154.72 o 
 -13  -8   2      245.94      263.09    280.40 o 
 -12  -8   2     2469.22     2779.33    189.22 o 
 -11  -8   2     3103.16     3021.65    257.62 o 
 -10  -8   2     2733.75     2898.29    284.29 o 
  -9  -8   2      460.23      596.81    178.03 o 
  -8  -8   2     5357.94     5068.48    306.42 o 
  -7  -8   2    10189.74    10066.24    507.49 o 
  -6  -8   2    17997.50    17279.74    436.99 o 
  -5  -8   2     8515.77     8201.59    226.97 o 
  -4  -8   2      151.21      -25.75    116.87 o 
  -3  -8   2     1148.35      955.48    115.14 o 
  -2  -8   2     1812.40     1916.30    147.96 o 
  -1  -8   2     1367.71     1130.51     80.37 o 
   0  -8   2     4296.88     3782.87    118.70 o 
   1  -8   2    14790.04    14880.07    329.90 o 
   2  -8   2     4962.54     5075.68    160.67 o 
   3  -8   2     1344.66     1467.11     75.63 o 
   4  -8   2     2794.70     2824.01    143.17 o 
   5  -8   2     3506.73     3553.77    111.37 o 
   6  -8   2     9575.82     9602.43    238.17 o 
   7  -8   2     8353.09     8860.10    225.72 o 
   8  -8   2     1169.55     1161.52    134.55 o 
   9  -8   2      179.73      124.65    107.35 o 
  10  -8   2     1741.88     2080.23    159.75 o 
  11  -8   2        4.35     -161.89    178.13 o 
  12  -8   2     1230.83     1019.96    141.56 o 
  13  -8   2     1843.93     2431.81    381.82 o 
 -13  -7   2       16.40      161.34    151.44 o 
 -12  -7   2       71.60      178.68    208.68 o 
 -11  -7   2       10.57       81.47    132.53 o 
 -10  -7   2      467.24      462.14     69.51 o 
  -9  -7   2     2520.48     2612.02    116.62 o 
  -8  -7   2     1036.10      996.51     87.58 o 
  -7  -7   2      743.42      638.16     60.56 o 
  -6  -7   2      236.53      148.69     53.45 o 
  -5  -7   2     2995.52     2957.65     93.67 o 
  -4  -7   2     3217.40     3401.49    106.61 o 
  -3  -7   2      198.36      203.37     47.56 o 
  -2  -7   2      342.22      714.60    115.62 o 
  -1  -7   2      572.28      473.11     87.43 o 
   0  -7   2     5487.69     5776.00    153.34 o 
   1  -7   2     4173.98     4067.43    103.69 o 
   2  -7   2     3852.42     4007.78     96.69 o 
   3  -7   2       39.72       -4.67     24.29 o 
   4  -7   2      128.05       24.87     59.92 o 
   5  -7   2       80.41      -53.11     47.75 o 
   6  -7   2     1023.65      875.43     85.83 o 
   7  -7   2      700.95      829.23     56.58 o 
   8  -7   2       10.62      -56.74     68.59 o 
   9  -7   2     1136.52      905.51    248.61 o 
  10  -7   2      352.38      445.96    131.94 o 
  11  -7   2      129.20      -34.89    119.55 o 
  12  -7   2      605.06      486.26    168.47 o 
  13  -7   2      891.40     1029.97    150.96 o 
  14  -7   2      625.34      682.05    146.62 o 
 -14  -6   2       47.44       33.85    166.75 o 
 -12  -6   2     4934.60     5176.95    195.76 o 
 -11  -6   2     3623.86     3638.09    155.63 o 
 -10  -6   2     4259.41     4397.94    217.43 o 
  -9  -6   2      292.37      261.33     57.69 o 
  -8  -6   2       13.05        2.18     43.06 o 
  -7  -6   2      696.80      656.71    101.35 o 
  -6  -6   2     4246.01     3986.43    124.44 o 
  -5  -6   2     3054.10     2995.73     97.35 o 
  -4  -6   2     1225.17      977.35     45.08 o 
  -3  -6   2     2323.34     2189.20     71.93 o 
  -2  -6   2     4857.37     6306.24    218.94 o 
  -1  -6   2      999.96     1150.00    113.82 o 
   0  -6   2    20659.52    18868.37    462.37 o 
   1  -6   2    28025.10    29395.72    627.51 o 
   2  -6   2    40073.06    38940.50    840.32 o 
   3  -6   2    10716.43    10961.60    296.25 o 
   4  -6   2     1900.49     1914.36     70.64 o 
   5  -6   2      621.25      428.06     87.08 o 
   6  -6   2     2192.48     2247.90     82.13 o 
   7  -6   2     1217.02     1127.36     74.07 o 
   8  -6   2       88.32      125.80     41.16 o 
   9  -6   2       39.76      -16.33     73.35 o 
  10  -6   2     1938.69     1804.55    278.04 o 
  11  -6   2      340.87      108.29    141.26 o 
  12  -6   2     1047.60      712.20    138.94 o 
  13  -6   2     2788.44     2915.21    214.88 o 
  14  -6   2     2614.43     1874.41    300.10 o 
 -14  -5   2     2108.64     1735.29    300.69 o 
 -13  -5   2     2351.95     2325.23    141.24 o 
 -12  -5   2      238.31      273.22     77.42 o 
 -11  -5   2       20.74        1.05    104.34 o 
 -10  -5   2      104.02      119.83     80.99 o 
  -9  -5   2     3590.04     3379.44    140.06 o 
  -8  -5   2     2178.77     2266.56    103.38 o 
  -7  -5   2      153.92      196.09     41.66 o 
  -6  -5   2     9860.15     9755.12    259.54 o 
  -5  -5   2    18704.55    18580.88    561.49 o 
  -4  -5   2    23564.67    21865.66    537.39 o 
  -3  -5   2       20.17        5.83     42.11 o 
  -2  -5   2    10040.63    11204.01    358.03 o 
  -1  -5   2    21581.01    20691.31    636.11 o 
   0  -5   2     8509.80     9366.33    186.96 o 
   1  -5   2     1787.10     2045.23     71.64 o 
   2  -5   2      898.64      864.60     46.57 o 
   3  -5   2     1361.58     1250.46     50.61 o 
   4  -5   2     6497.76     6778.23    164.78 o 
   5  -5   2     4999.72     4738.08    126.02 o 
   6  -5   2     1052.77     1009.15     52.70 o 
   7  -5   2     7863.64     7951.45    200.80 o 
   8  -5   2     9032.84     8551.66    215.67 o 
   9  -5   2     1058.57      984.18    141.15 o 
  10  -5   2      205.11      115.17     84.05 o 
  11  -5   2      338.59      460.22    102.62 o 
  12  -5   2      102.81      274.16    175.39 o 
  13  -5   2     1424.36     1655.10    171.45 o 
  14  -5   2     1971.92     1737.60    193.37 o 
 -15  -4   2      521.76      734.62    150.09 o 
 -14  -4   2      933.25      849.45    165.04 o 
 -13  -4   2      199.62     -335.80    223.87 o 
 -12  -4   2       15.12       19.25     70.33 o 
 -11  -4   2      455.14      462.12     64.93 o 
 -10  -4   2      161.95      216.59    103.93 o 
  -9  -4   2     1706.93     1427.42     99.22 o 
  -8  -4   2    14397.13    14679.22    387.95 o 
  -7  -4   2     5337.00     5605.90    169.78 o 
  -6  -4   2    17631.84    18838.42    475.92 o 
  -5  -4   2       60.65      134.18     29.05 o 
  -4  -4   2       19.61       19.07     20.38 o 
  -3  -4   2     2252.14     2230.32     68.24 o 
  -2  -4   2    29927.88    30996.23    904.54 o 
  -1  -4   2    10502.31    10284.20    324.86 o 
   0  -4   2     4708.29     4710.70     98.20 o 
   1  -4   2     1510.68     1589.69     43.01 o 
   2  -4   2        1.65       -2.88      8.98 o 
   3  -4   2     3246.81     3025.59     82.39 o 
   4  -4   2     3836.20     3443.30    112.87 o 
   5  -4   2     2174.69     2169.53     72.00 o 
   6  -4   2       40.64      127.83     30.25 o 
   7  -4   2      246.77      339.51     38.98 o 
   8  -4   2     1074.14      922.68     74.33 o 
   9  -4   2      359.34      237.67     61.99 o 
  10  -4   2     2671.77     2896.58    179.64 o 
  11  -4   2     2820.92     2651.71    269.14 o 
  12  -4   2     3601.35     3488.08    210.54 o 
  13  -4   2     1479.66     1331.33    304.12 o 
  14  -4   2      688.59      941.03    181.23 o 
 -15  -3   2      256.24       69.92    112.67 o 
 -14  -3   2     1219.41     1435.54    194.17 o 
 -13  -3   2      871.36      883.77    114.60 o 
 -12  -3   2      479.41      484.84    142.94 o 
 -11  -3   2      112.01      342.81    212.56 o 
 -10  -3   2     1406.39     1475.35     80.87 o 
  -9  -3   2      451.03      338.84     58.62 o 
  -8  -3   2      211.55      342.61     82.47 o 
  -7  -3   2      536.19      621.33     63.93 o 
  -6  -3   2      387.55      335.93     64.59 o 
  -5  -3   2     4522.63     4459.18    131.31 o 
  -4  -3   2      309.29      259.94     27.07 o 
  -3  -3   2     2590.27     2893.05     83.63 o 
  -2  -3   2    46609.70    45864.21   1865.82 o 
  -1  -3   2    22995.50    23485.24    570.74 o 
   0  -3   2    19836.27    20065.72    383.92 o 
   1  -3   2      301.85      375.70     18.57 o 
   2  -3   2    10044.18     9629.24    215.60 o 
   3  -3   2      210.24      221.10     21.91 o 
   4  -3   2     1051.18     1317.93     54.93 o 
   5  -3   2     1456.97     1594.84     61.20 o 
   6  -3   2     1890.27     1697.93     65.64 o 
   7  -3   2     5374.09     5153.84    137.78 o 
   8  -3   2     7195.04     7620.60    192.84 o 
   9  -3   2      503.82     -111.65    176.51 o 
  10  -3   2     1272.44     1170.95    124.82 o 
  11  -3   2     3162.73     3215.69    195.35 o 
  12  -3   2     2403.43     2383.92    191.28 o 
  13  -3   2        3.65       39.61    100.60 o 
  14  -3   2     1049.83     1567.21    311.42 o 
  15  -3   2      629.95      375.39    202.70 o 
 -15  -2   2       98.88     -273.69    327.74 o 
 -14  -2   2      399.21      463.23    122.96 o 
 -13  -2   2     1018.41     1284.34    188.46 o 
 -12  -2   2     1537.65     1686.70    162.39 o 
 -11  -2   2      351.87      513.90    124.73 o 
 -10  -2   2      533.71      418.72    195.97 o 
  -9  -2   2     3782.49     3632.89    119.00 o 
  -8  -2   2    29351.06    30114.35    756.94 o 
  -7  -2   2    14927.81    13683.02    436.30 o 
  -6  -2   2     2329.80     1966.52     83.72 o 
  -5  -2   2     1493.32     1553.20     70.83 o 
  -4  -2   2      102.86       95.47     22.81 o 
  -3  -2   2    11800.33    12853.34    320.51 o 
  -2  -2   2       91.86       72.04     13.11 o 
  -1  -2   2      824.05      572.17     22.06 o 
   0  -2   2       48.33      188.29     19.53 o 
   1  -2   2      369.04      711.75     26.29 o 
   2  -2   2      324.79      223.13     18.55 o 
   3  -2   2     4483.17     4513.79    109.33 o 
   4  -2   2    16485.83    16252.12    359.18 o 
   5  -2   2    53994.41    55024.73   2381.75 o 
   6  -2   2    24870.67    24457.85    538.63 o 
   7  -2   2      512.86      455.68     58.57 o 
   8  -2   2      635.48      647.11     59.08 o 
   9  -2   2      474.70      429.67     60.11 o 
  10  -2   2     3071.11     2701.60    270.44 o 
  11  -2   2     3246.28     2812.33    182.63 o 
  12  -2   2     2194.95     2105.65    165.53 o 
  13  -2   2      552.69      522.43    159.16 o 
  14  -2   2      110.24        8.65    111.72 o 
  15  -2   2       41.88       16.10    121.51 o 
 -15  -1   2      123.53       -4.30    179.03 o 
 -14  -1   2      329.45      -99.09    301.73 o 
 -13  -1   2       23.61      -79.44     97.55 o 
 -12  -1   2        0.19      -33.47     88.64 o 
 -11  -1   2      716.05      671.72    136.71 o 
 -10  -1   2     4740.08     4414.50    199.07 o 
  -9  -1   2     3037.23     3377.68    137.81 o 
  -8  -1   2      237.60      149.03     38.43 o 
  -7  -1   2      680.12      881.48     63.53 o 
  -6  -1   2       29.07      -19.76     29.59 o 
  -5  -1   2      135.92      169.69     48.29 o 
  -4  -1   2      234.16      206.04     34.16 o 
  -3  -1   2      212.98      283.69     25.06 o 
  -2  -1   2      574.91      854.39     33.06 o 
  -1  -1   2     1958.36     1281.55     34.37 o 
   0  -1   2      270.59      711.67     25.53 o 
   1  -1   2       92.65       14.12      7.33 o 
   2  -1   2      480.58      379.86     29.96 o 
   3  -1   2      225.03      342.76     22.50 o 
   4  -1   2       22.79       52.02     18.23 o 
   5  -1   2      385.39      352.40     30.25 o 
   6  -1   2     4087.29     4230.69    231.10 o 
   7  -1   2       25.46       -4.58     59.00 o 
   8  -1   2      364.66      303.69     65.10 o 
   9  -1   2      996.78     1097.61    102.10 o 
  10  -1   2     1000.98     1079.10     81.96 o 
  11  -1   2       97.83       84.26     81.34 o 
  12  -1   2     1457.00     1711.48    174.47 o 
  13  -1   2      219.89      342.84    132.79 o 
  14  -1   2      229.60      303.95    156.64 o 
  15  -1   2      399.58      607.83    223.72 o 
 -15   0   2      197.37      264.57    170.69 o 
 -14   0   2      834.06      784.05    162.32 o 
 -13   0   2     3189.70     3839.65    353.02 o 
 -12   0   2     3461.75     3544.84    209.81 o 
 -11   0   2     1092.86     1406.04    129.94 o 
 -10   0   2      462.68      844.66    138.52 o 
  -9   0   2     1380.34     1460.04     77.39 o 
  -8   0   2      975.21      929.11     74.85 o 
  -7   0   2     9875.81    10093.90    238.63 o 
  -6   0   2     5550.90     5426.85    137.30 o 
  -5   0   2      743.38      831.46     50.44 o 
  -4   0   2      314.92      351.69     31.98 o 
  -3   0   2      486.96      555.24     42.95 o 
  -2   0   2      140.66      161.11     13.56 o 
  -1   0   2    11460.76    11583.69    221.84 o 
   0   0   2    45715.46    43489.65   1291.22 o 
   1   0   2    15206.96    15391.16    331.18 o 
   2   0   2    15541.99    16063.64    347.97 o 
   3   0   2     3763.31     3620.39     89.25 o 
   4   0   2     7283.96     6980.27    235.15 o 
   5   0   2    13303.55    13135.17    293.16 o 
   6   0   2    11512.04    11290.95    259.06 o 
   7   0   2     1296.00     1493.47     65.10 o 
   8   0   2     2983.50     3389.80    132.28 o 
   9   0   2     3935.69     3802.65    141.24 o 
  10   0   2      451.16      336.32     93.86 o 
  11   0   2     1149.60     1260.43    123.21 o 
  12   0   2     3568.17     3826.09    213.51 o 
  13   0   2     2246.50     2387.93    293.78 o 
  14   0   2     1002.49     1098.55    168.18 o 
  15   0   2      382.03      302.62    154.13 o 
 -15   1   2      991.27     1066.65    155.12 o 
 -14   1   2      181.59      -43.44    160.56 o 
 -13   1   2       13.02       48.74    133.00 o 
 -12   1   2      447.14      340.70    150.87 o 
 -11   1   2      759.02      963.05    258.36 o 
 -10   1   2     5543.15     5569.58    238.52 o 
  -9   1   2     6832.22     6910.74    267.24 o 
  -8   1   2      108.51       73.59     62.11 o 
  -7   1   2     7206.71     6841.84    197.40 o 
  -6   1   2    20163.52    20073.20    920.45 o 
  -5   1   2     5190.30     5681.15    138.70 o 
  -4   1   2      262.38      223.91     20.10 o 
  -3   1   2      738.92      904.74     25.95 o 
  -2   1   2     1067.38     1083.29     85.16 o 
  -1   1   2      166.88      251.21     12.12 o 
   0   1   2      106.61      198.77     19.89 o 
   1   1   2     5376.10     6865.86    148.66 o 
   2   1   2    20210.26    17964.20    382.96 o 
   3   1   2    24336.04    25994.20    553.98 o 
   4   1   2     4034.44     3708.08     94.59 o 
   5   1   2     7617.05     7189.42    198.46 o 
   6   1   2    19182.23    19916.18    906.52 o 
   7   1   2     5016.89     5113.11    135.55 o 
   8   1   2      163.55      173.91     39.32 o 
   9   1   2      615.70      634.58     93.37 o 
  10   1   2      317.27      131.79     79.36 o 
  11   1   2      460.38      386.71     90.41 o 
  12   1   2     2049.32     2280.71    202.08 o 
  13   1   2      934.18      851.05    130.22 o 
  14   1   2        3.28      587.76    288.28 o 
  15   1   2      831.23      916.64    197.93 o 
 -15   2   2      266.97      236.56    132.42 o 
 -14   2   2      242.18      305.07    120.67 o 
 -13   2   2      126.91      -92.15    174.89 o 
 -12   2   2      195.06      176.54    120.25 o 
 -11   2   2      445.93      425.80    129.70 o 
 -10   2   2     1556.68     1388.56    242.24 o 
  -9   2   2     2352.41     2372.94    148.78 o 
  -8   2   2     1057.72      967.18     61.59 o 
  -7   2   2     5172.02     5565.10    224.33 o 
  -6   2   2     6073.25     6101.17    174.24 o 
  -5   2   2     5850.56     5350.41    198.73 o 
  -4   2   2     4073.43     3901.11    145.99 o 
  -3   2   2     4801.92     5171.82    175.83 o 
  -2   2   2      599.63      493.15     36.99 o 
  -1   2   2     1093.93      873.53     41.98 o 
   1   2   2      416.43      213.50     22.22 o 
   2   2   2     4724.17     4310.72    111.87 o 
   3   2   2     3466.73     3773.37    102.68 o 
   4   2   2     4870.74     4713.68    129.28 o 
   5   2   2      521.70      661.40     53.04 o 
   6   2   2      931.43     1005.48     50.70 o 
   7   2   2     5453.90     5746.35    173.66 o 
   8   2   2      409.13      362.60     43.61 o 
   9   2   2     2080.26     2280.32     92.93 o 
  10   2   2     2147.68     2212.52     96.95 o 
  11   2   2     1435.30     1376.11    111.19 o 
  12   2   2     2614.55     2810.89    140.33 o 
  13   2   2     1951.10     1888.28    193.67 o 
  14   2   2     1091.17     1050.88    142.13 o 
  15   2   2      483.37      140.06    329.58 o 
 -14   3   2      855.97      743.79    301.13 o 
 -13   3   2        3.46      134.84    107.15 o 
 -12   3   2      411.23       72.05    213.06 o 
 -11   3   2      136.96       41.54    128.68 o 
 -10   3   2      543.08      715.82    120.12 o 
  -9   3   2     3487.91     3707.98    203.54 o 
  -8   3   2     3594.64     3331.32    166.42 o 
  -7   3   2     1418.21     1601.67     67.35 o 
  -6   3   2     3878.26     3545.61    111.11 o 
  -5   3   2     8761.49     8603.40    231.40 o 
  -4   3   2      513.83      475.37     58.39 o 
  -3   3   2    19500.02    18210.87    456.09 o 
  -2   3   2    57980.48    59243.80   1448.17 o 
  -1   3   2       21.52       32.63     18.95 o 
   1   3   2      142.17      114.02     42.48 o 
   2   3   2     1534.36     1409.88     82.34 o 
   3   3   2      228.96      217.87     21.03 o 
   4   3   2      773.80     1037.25     45.16 o 
   5   3   2     3745.69     3331.91    102.32 o 
   6   3   2    15170.87    15849.68    403.12 o 
   7   3   2    12729.57    12443.83    286.85 o 
   8   3   2      688.54      583.90     63.69 o 
   9   3   2     4736.00     4682.72    307.68 o 
  10   3   2     4271.32     4660.62    143.44 o 
  11   3   2      392.67      403.28     62.38 o 
  12   3   2       73.85        3.57    134.67 o 
  13   3   2      259.45      313.41    128.92 o 
  14   3   2      245.62      145.48    163.97 o 
  15   3   2      154.20       48.66    320.18 o 
 -14   4   2      259.51       25.96    168.27 o 
 -13   4   2       42.05     -145.81    280.60 o 
 -12   4   2      285.67      364.05    111.16 o 
 -11   4   2       15.93      -68.62     86.85 o 
 -10   4   2     3320.62     3303.07    202.71 o 
  -9   4   2    10637.78    10978.67    390.01 o 
  -8   4   2    18273.97    18492.30    606.39 o 
  -7   4   2     9359.84     9775.76    514.55 o 
  -6   4   2        8.11      -45.95     45.26 o 
  -5   4   2       73.34       66.56     21.23 o 
  -4   4   2      965.91     1038.49     64.36 o 
  -3   4   2     1369.17     1448.16     55.25 o 
  -2   4   2     7927.44     8233.53    388.72 o 
  -1   4   2     1892.13     1954.60    115.88 o 
   1   4   2     1037.73      889.43     65.33 o 
   2   4   2     4597.72     4111.28    194.77 o 
   3   4   2    31750.03    31116.36    909.52 o 
   4   4   2    35892.71    36491.61    886.34 o 
   5   4   2    22485.56    22322.83    552.17 o 
   6   4   2      813.80      894.71     52.51 o 
   7   4   2      493.73      451.67     46.45 o 
   8   4   2      486.45      281.14     63.57 o 
   9   4   2      335.10      162.09     59.46 o 
  10   4   2     1188.41     1103.82     92.96 o 
  11   4   2      315.94      366.41     60.13 o 
  12   4   2       14.26       23.18     58.80 o 
  13   4   2      561.94      244.51    213.96 o 
  14   4   2      143.12       40.61    150.77 o 
  15   4   2     1112.24     1199.88    186.33 o 
 -14   5   2      336.06      350.42    177.09 o 
 -13   5   2       13.13       61.30    139.69 o 
 -12   5   2      460.38      626.78    159.62 o 
 -11   5   2     2197.20     2125.09    162.65 o 
 -10   5   2     1937.89     1687.70    142.09 o 
  -9   5   2     3424.31     3662.40    277.52 o 
  -8   5   2     2007.85     1753.01    144.06 o 
  -7   5   2      365.20      293.36     89.28 o 
  -6   5   2      114.27       47.53     52.04 o 
  -5   5   2        2.40      -34.06     22.71 o 
  -4   5   2       16.13       38.26     24.81 o 
  -3   5   2     1121.52     1287.58     55.27 o 
  -2   5   2     1023.39     1049.51     64.69 o 
  -1   5   2      131.69      281.43     64.97 o 
   0   5   2      781.22     1003.81     84.24 o 
   1   5   2       11.62       -3.61     30.96 o 
   2   5   2      963.14      921.10     73.81 o 
   3   5   2     1402.07     1381.86     63.74 o 
   4   5   2       10.78       -3.79     44.44 o 
   5   5   2      250.35      259.84     58.34 o 
   6   5   2      758.56      643.71     46.81 o 
   7   5   2        0.36        2.52     32.70 o 
   8   5   2       12.36       56.65     40.72 o 
   9   5   2      998.81     1025.37     85.83 o 
  10   5   2     1026.05     1120.98     79.63 o 
  11   5   2      423.88      373.38     81.82 o 
  12   5   2      231.13      -63.65    157.33 o 
  13   5   2      534.40      460.63     88.76 o 
  14   5   2      467.08      137.23    251.37 o 
  15   5   2      616.33      446.25    177.75 o 
 -14   6   2     1542.88     1379.90    294.23 o 
 -13   6   2     1115.10      989.41    193.69 o 
 -12   6   2      229.89      418.18    130.53 o 
 -11   6   2      585.47      671.41    143.86 o 
 -10   6   2      338.87      231.10    247.48 o 
  -9   6   2     3956.91     3940.51    197.66 o 
  -8   6   2     6728.33     6663.32    269.02 o 
  -7   6   2     2942.74     2932.35    168.63 o 
  -6   6   2      197.15      167.67     48.60 o 
  -5   6   2     4095.65     4002.50    131.89 o 
  -4   6   2      122.96      143.31     30.95 o 
  -3   6   2     6007.35     5731.80    163.39 o 
  -2   6   2     9588.66     9067.05    240.32 o 
  -1   6   2    10318.02    10011.45    465.32 o 
   0   6   2     4177.26     4351.19    151.87 o 
   1   6   2      359.52      649.47     83.98 o 
   2   6   2     6136.91     6377.60    298.71 o 
   3   6   2    23765.86    23506.46    695.04 o 
   4   6   2    33976.69    34141.82   1002.93 o 
   5   6   2     9116.55     8295.86    267.85 o 
   6   6   2     1696.90     1656.13     88.50 o 
   7   6   2     7817.01     8056.32    274.51 o 
   8   6   2     4744.04     4751.37    152.47 o 
   9   6   2       71.73       93.84     48.58 o 
  10   6   2     1863.84     1935.92     92.61 o 
  11   6   2     3095.19     2994.81    124.29 o 
  12   6   2     1641.18     1768.54    123.03 o 
  13   6   2      474.69      707.35    171.48 o 
  14   6   2      330.29      228.63    113.69 o 
 -13   7   2      259.70      470.41    126.96 o 
 -12   7   2     1758.88     1441.50    245.50 o 
 -11   7   2     6762.89     6643.49    289.21 o 
 -10   7   2     3545.40     3479.31    195.24 o 
  -9   7   2       89.12     -263.87    217.01 o 
  -8   7   2     1155.25     1372.33    120.59 o 
  -7   7   2     1204.41     1414.08    115.05 o 
  -6   7   2      910.94      822.09    114.90 o 
  -5   7   2      161.27      190.34     54.04 o 
  -4   7   2      767.07      850.20     65.89 o 
  -3   7   2     1180.17     1241.34    151.04 o 
  -2   7   2      683.87      753.45     59.55 o 
  -1   7   2      128.67      137.48     49.20 o 
   0   7   2     7883.25     7910.46    263.52 o 
   1   7   2    18511.58    16963.40    524.60 o 
   2   7   2    17965.95    18142.08    780.88 o 
   3   7   2     3047.45     3002.74    189.62 o 
   4   7   2     5371.78     5086.63    172.10 o 
   5   7   2     9273.04     9386.31    298.30 o 
   6   7   2     7496.68     7971.62    269.46 o 
   7   7   2       27.71       67.10     52.41 o 
   8   7   2       22.97     -132.52     88.35 o 
   9   7   2       44.67       -9.65    177.98 o 
  10   7   2     1103.60     1187.03     84.15 o 
  11   7   2     2848.20     3200.00    127.27 o 
  12   7   2      154.80      240.80    123.00 o 
  13   7   2      717.26      827.94    131.40 o 
 -13   8   2       17.31       47.75    309.55 o 
 -12   8   2       56.24        5.95    108.04 o 
 -11   8   2      473.96      648.94    211.12 o 
 -10   8   2      198.81      316.84    143.71 o 
  -9   8   2      402.61      364.18    115.43 o 
  -8   8   2     4323.81     4256.50    212.17 o 
  -7   8   2     3926.42     3881.98    328.24 o 
  -6   8   2     6826.07     6947.67    265.81 o 
  -5   8   2     2979.22     3251.96    118.81 o 
  -4   8   2     2057.17     1904.21     95.17 o 
  -3   8   2     1673.69     1661.27     76.46 o 
  -2   8   2     4241.26     4274.70    246.61 o 
  -1   8   2      687.55      737.77     60.56 o 
   0   8   2      432.66      391.29     46.79 o 
   1   8   2      597.14      501.18     47.67 o 
   2   8   2     3930.58     4321.41    233.23 o 
   3   8   2     2731.31     2311.11    151.39 o 
   4   8   2     3816.90     3488.86    137.58 o 
   5   8   2     1621.50     1921.27     93.01 o 
   6   8   2     1103.40     1225.20     80.38 o 
   7   8   2     1361.91     1169.95    183.75 o 
   8   8   2      192.30      183.74     94.96 o 
   9   8   2      294.95      257.54    100.03 o 
  10   8   2     1430.37     1366.35    216.10 o 
  11   8   2     2257.89     2226.97    209.26 o 
  12   8   2     1378.22     1561.43    142.95 o 
  13   8   2     1190.07     1133.37    138.68 o 
 -13   9   2      497.89      480.50    167.16 o 
 -12   9   2      286.66      260.75    201.99 o 
 -11   9   2     1626.83     1641.75    160.92 o 
 -10   9   2     2501.05     2301.99    171.07 o 
  -9   9   2      163.70      242.34    164.04 o 
  -8   9   2     1097.93     1047.62    129.61 o 
  -7   9   2     1693.97     1881.70    144.66 o 
  -6   9   2      270.26     -121.14    198.91 o 
  -5   9   2     3511.56     3842.06    137.94 o 
  -4   9   2     4919.44     4857.30    156.92 o 
  -3   9   2     2078.82     1932.12    129.61 o 
  -2   9   2      323.34      444.47    113.24 o 
  -1   9   2      138.02      207.99     74.83 o 
   0   9   2     2189.54     2046.17    116.87 o 
   1   9   2     4211.45     3842.02    149.63 o 
   2   9   2     3025.79     2889.20    122.34 o 
   3   9   2      510.92      387.69    130.58 o 
   4   9   2     8855.32     8447.45    270.65 o 
   5   9   2    20594.43    20914.98    633.75 o 
   6   9   2     5723.78     5680.83    203.48 o 
   7   9   2     1545.15     1567.13     98.81 o 
   8   9   2     2281.16     2339.27    192.82 o 
   9   9   2     1056.88     1154.43    201.81 o 
  10   9   2      628.68      555.25    170.04 o 
  11   9   2       44.53     -162.10    194.41 o 
  12   9   2        5.83       43.57     99.72 o 
  13   9   2      503.97      610.67    182.14 o 
 -12  10   2        9.23       -5.53    135.05 o 
 -11  10   2     1554.49     1632.58    185.73 o 
 -10  10   2     4703.34     5055.06    250.96 o 
  -9  10   2     4209.68     4343.55    220.48 o 
  -8  10   2     2795.37     2442.27    240.57 o 
  -7  10   2      391.99      358.88    108.87 o 
  -6  10   2      952.14     1223.24    113.97 o 
  -5  10   2     1060.78      959.41    100.66 o 
  -4  10   2     3487.24     3451.81    127.40 o 
  -3  10   2       81.76       45.95     38.62 o 
  -2  10   2     3784.57     3881.09    164.86 o 
  -1  10   2     6720.18     6423.37    239.03 o 
   0  10   2     1069.18     1034.77     85.08 o 
   1  10   2     3103.66     4005.09    166.38 o 
   2  10   2    12902.06    12236.46    394.60 o 
   3  10   2    13211.60    13128.74    407.99 o 
   4  10   2     6907.97     6885.22    231.65 o 
   5  10   2     2135.60     2093.74    196.08 o 
   6  10   2      596.81      493.27    129.70 o 
   7  10   2      847.37      565.88    180.94 o 
   8  10   2      925.56      868.11    138.48 o 
   9  10   2     2385.66     2342.02    210.18 o 
  10  10   2      842.54      860.62    236.54 o 
  11  10   2      157.39      -13.88    203.18 o 
  12  10   2      252.64      125.12    195.18 o 
 -11  11   2      885.01     1042.39    158.50 o 
 -10  11   2     2019.73     1909.92    173.12 o 
  -9  11   2     3138.08     3474.03    220.93 o 
  -8  11   2     1559.48     1746.11    148.47 o 
  -7  11   2      622.33      538.87    100.25 o 
  -6  11   2       57.87       40.75    110.46 o 
  -5  11   2      667.59      793.47    109.12 o 
  -4  11   2     1576.70     1307.44     85.08 o 
  -3  11   2      520.44      324.73    165.57 o 
  -2  11   2      358.64      373.17     58.74 o 
  -1  11   2       15.89        4.74     44.70 o 
   0  11   2      135.31      -22.31     92.62 o 
   1  11   2      439.81      396.70     67.61 o 
   2  11   2      204.20      158.08    133.09 o 
   3  11   2      161.51      543.28    162.10 o 
   4  11   2        3.51      -42.84     82.56 o 
   5  11   2      236.26      241.32    105.98 o 
   6  11   2       71.95       79.18    142.99 o 
   7  11   2       51.29     -185.37    123.58 o 
   8  11   2      741.50      719.86    201.64 o 
   9  11   2      310.92      371.06    135.35 o 
  10  11   2       21.40       22.11    134.41 o 
  11  11   2       54.69     -101.60    141.35 o 
  12  11   2      292.30      229.63    251.17 o 
  13  11   2      187.84      439.25    225.68 o 
 -11  12   2       33.36      -42.11    208.93 o 
 -10  12   2     1747.99     2002.92    186.80 o 
  -9  12   2     3390.84     3372.64    194.87 o 
  -8  12   2      522.11      426.20    150.27 o 
  -7  12   2     1192.02     1308.81    129.70 o 
  -6  12   2      133.72      190.90     84.18 o 
  -5  12   2       77.17       39.19    149.14 o 
  -4  12   2     1244.43     1414.57    146.43 o 
  -3  12   2     3667.24     3557.59    142.65 o 
  -2  12   2      543.58      500.65    123.96 o 
  -1  12   2       83.03       65.35     51.54 o 
   0  12   2     2709.75     2646.88    152.36 o 
   1  12   2     6973.90     6982.93    383.73 o 
   2  12   2    15381.28    15372.91    706.09 o 
   3  12   2    15322.94    14263.62    658.59 o 
   4  12   2     4110.07     4709.76    303.21 o 
   5  12   2      165.13      155.62    107.55 o 
   6  12   2      861.19      976.46    149.47 o 
   7  12   2      393.37      613.85    210.39 o 
   8  12   2      805.73      677.30    202.21 o 
   9  12   2     1013.14     1084.84    214.33 o 
  10  12   2      610.57       -3.33    248.90 o 
  11  12   2        1.57      321.56    157.80 o 
  12  12   2        5.80       97.09    159.59 o 
 -10  13   2      158.25      176.81    122.37 o 
  -9  13   2      166.26      210.62    308.80 o 
  -8  13   2       13.71      -76.81    124.39 o 
  -7  13   2        2.22     -144.08    133.32 o 
  -6  13   2      496.16      712.50    260.02 o 
  -5  13   2      452.07      584.00    150.59 o 
  -4  13   2     3105.90     3648.89    157.78 o 
  -3  13   2      632.95      825.33    138.39 o 
  -2  13   2       92.62       -0.79     92.67 o 
  -1  13   2     2373.07     2361.68    220.78 o 
   0  13   2     4180.07     4104.18    194.08 o 
   1  13   2     4846.07     4332.05    203.38 o 
   2  13   2      609.88      747.50    100.01 o 
   3  13   2       24.39      -66.52    159.68 o 
   4  13   2       89.15      184.04    137.59 o 
   5  13   2      153.66      -86.64    192.49 o 
   6  13   2       12.05      -40.12    107.25 o 
   7  13   2       13.24     -166.29    110.86 o 
   8  13   2      543.24      584.45    153.31 o 
   9  13   2     1282.95     1491.98    262.72 o 
  10  13   2      270.26      134.76    204.23 o 
  11  13   2       13.02      332.62    270.71 o 
  -9  14   2     1241.76     1244.73    150.41 o 
  -8  14   2     2603.22     2315.02    236.18 o 
  -7  14   2     2776.71     2746.99    186.64 o 
  -5  14   2      581.22      620.23    210.33 o 
  -4  14   2     1177.29     1126.98    181.23 o 
  -3  14   2     2176.56     2361.62    160.19 o 
  -2  14   2     4028.63     4661.05    337.04 o 
  -1  14   2      746.72      911.93    183.17 o 
   0  14   2      592.88      675.88    168.21 o 
   1  14   2       43.77      261.10    180.61 o 
   2  14   2      446.54      358.35     94.34 o 
   3  14   2     1075.58      904.49    114.25 o 
   4  14   2     1747.07     2508.33    280.73 o 
   5  14   2      178.00      108.77    167.92 o 
   6  14   2       52.82      165.55    169.74 o 
   7  14   2      100.09      -89.33    210.00 o 
   8  14   2     1420.81     2057.92    232.52 o 
   9  14   2     1515.72     1917.42    235.13 o 
  10  14   2      950.44     1200.48    306.83 o 
  11  14   2     1204.74     1347.50    273.65 o 
  -6  15   2     1638.77     1859.46    270.34 o 
  -5  15   2     2293.41     2154.70    237.91 o 
  -4  15   2       85.01      290.60    191.94 o 
  -3  15   2      122.95      -76.98     88.63 o 
  -2  15   2      122.56       44.85     90.99 o 
  -1  15   2     1138.47     1008.09    122.53 o 
   0  15   2     4439.16     4974.70    344.62 o 
   1  15   2     3417.81     3684.06    277.97 o 
   2  15   2      132.43     -206.73    182.81 o 
   3  15   2     2465.94     2139.58    162.36 o 
   4  15   2     2789.13     3255.02    201.14 o 
   5  15   2      253.96      251.83    231.30 o 
   6  15   2       27.75     -233.37    190.92 o 
   7  15   2      577.85      806.67    189.28 o 
   8  15   2      145.83       31.79    220.23 o 
   9  15   2       71.19      -80.10    110.90 o 
  10  15   2        4.97      175.74    129.49 o 
  -7  16   2      796.59      598.42    198.56 o 
  -6  16   2     1042.10      949.98    208.76 o 
  -5  16   2      619.74      566.72    272.24 o 
  -4  16   2       44.26      -13.70    207.28 o 
  -3  16   2      522.03      896.73    202.87 o 
  -2  16   2      556.14      546.95    162.74 o 
  -1  16   2       10.22      -96.77     93.08 o 
   0  16   2      262.73      164.41    104.67 o 
   1  16   2     1725.29     2066.97    262.70 o 
   2  16   2     2399.01     2583.17    254.28 o 
   3  16   2     1660.73     1501.31    223.10 o 
   4  16   2      899.19      877.49    243.85 o 
   5  16   2     1432.03     1492.62    159.28 o 
   6  16   2     2320.13     2540.82    191.38 o 
   7  16   2     2048.79     1980.80    279.25 o 
   8  16   2      765.50      726.82    240.39 o 
  -5  17   2      304.58      290.74    187.43 o 
  -4  17   2       49.47      -74.28    167.69 o 
  -3  17   2       99.06     -337.26    224.84 o 
  -2  17   2      378.27      401.03    149.86 o 
  -1  17   2      264.81      164.68    170.37 o 
   0  17   2      115.92      183.67    114.86 o 
   1  17   2      733.14      749.32    132.99 o 
   2  17   2      727.92      602.30    129.56 o 
   3  17   2      485.36      441.02    255.18 o 
   4  17   2       21.47     -129.22    181.76 o 
   5  17   2        5.22       31.77    271.92 o 
   6  17   2      139.39      126.53    121.68 o 
   7  17   2      724.36      648.32    147.01 o 
  -3  18   2       57.35     -216.57    166.20 o 
  -2  18   2      105.52       -9.54    268.15 o 
  -1  18   2       79.32     -171.85    154.47 o 
   0  18   2     1463.49     1525.81    189.63 o 
   1  18   2     4393.27     4991.68    408.69 o 
   2  18   2     3369.48     3058.58    212.17 o 
   3  18   2      634.86      636.15    143.57 o 
   4  18   2       32.21     -166.98    292.58 o 
   5  18   2      294.79      265.51    219.62 o 
  -4 -18   3      955.32      827.52    150.71 o 
  -3 -18   3     2570.57     2236.95    197.71 o 
  -2 -18   3     2596.29     2568.48    254.40 o 
  -1 -18   3      942.30     1090.22    177.75 o 
   0 -18   3       69.98      -99.77    167.28 o 
   1 -18   3      493.35      332.58    287.01 o 
   2 -18   3      174.93      235.77    126.82 o 
   3 -18   3     1285.96     1311.45    166.93 o 
  -6 -17   3      738.94      989.36    260.59 o 
  -5 -17   3     1594.80     1483.78    176.08 o 
  -4 -17   3      737.39      735.35    191.83 o 
  -3 -17   3       42.47      116.78    115.80 o 
  -2 -17   3        3.96     -140.18    102.68 o 
  -1 -17   3      349.60      601.19    313.36 o 
   0 -17   3     2445.47     2263.54    206.70 o 
   1 -17   3     2992.83     2469.29    187.12 o 
   2 -17   3     1815.73     2064.87    224.52 o 
   3 -17   3      319.09      297.36    120.97 o 
   4 -17   3       45.24      194.13    162.95 o 
   5 -17   3      527.46      100.71    281.84 o 
  -8 -16   3      472.32      639.82    291.70 o 
  -7 -16   3      721.19     1134.57    160.46 o 
  -6 -16   3      825.15      745.77    136.12 o 
  -5 -16   3      548.08      749.95    270.63 o 
  -4 -16   3      884.18      895.03    151.62 o 
  -3 -16   3     1405.88     1640.60    181.51 o 
  -2 -16   3      462.29      541.16    252.10 o 
  -1 -16   3        6.96       63.69     99.28 o 
   0 -16   3      102.69       71.33    101.34 o 
   1 -16   3     1632.78     1704.96    184.43 o 
   2 -16   3     1986.62     2152.20    174.96 o 
   3 -16   3      464.66      682.75    154.44 o 
   4 -16   3      411.79      412.47    115.57 o 
   5 -16   3     1285.12     1276.54    202.35 o 
   6 -16   3      690.50      667.13    184.65 o 
   7 -16   3      680.76      683.82    249.07 o 
  -9 -15   3      244.20     -273.83    262.90 o 
  -8 -15   3      194.76     -126.12    181.05 o 
  -7 -15   3      918.27      701.83    236.75 o 
  -6 -15   3     3699.12     3861.09    233.01 o 
  -5 -15   3     7740.92     6877.40    302.82 o 
  -4 -15   3     5639.53     5511.03    262.19 o 
  -3 -15   3      448.68      358.88    145.18 o 
  -2 -15   3      769.01      770.46    128.51 o 
  -1 -15   3     1158.11     1598.44    175.92 o 
   0 -15   3      104.62      -13.14     90.68 o 
   1 -15   3     2021.85     1900.86    152.74 o 
   2 -15   3     1433.42     1700.50    261.05 o 
   3 -15   3       35.34     -125.80    129.62 o 
   4 -15   3      408.85      461.68    133.24 o 
   5 -15   3      622.38      971.04    248.07 o 
   6 -15   3      391.33      465.14    163.29 o 
   7 -15   3     1803.07     1568.74    217.31 o 
   8 -15   3     1677.54     2080.29    314.21 o 
 -10 -14   3      233.61      319.05    134.21 o 
  -9 -14   3        7.13       58.01    116.32 o 
  -8 -14   3      180.04     -250.47    259.30 o 
  -7 -14   3      489.05      730.60    197.55 o 
  -6 -14   3      113.96      244.73    209.55 o 
  -5 -14   3     1143.29     1240.73    240.16 o 
  -4 -14   3      600.02      699.70    114.27 o 
  -3 -14   3       14.21       74.28     85.66 o 
  -2 -14   3      429.47      256.68    138.58 o 
  -1 -14   3      981.42      860.12    121.99 o 
   0 -14   3       81.81     -143.51    130.59 o 
   1 -14   3     2155.48     2038.06    150.93 o 
   2 -14   3     2135.48     2480.08    165.72 o 
   3 -14   3      907.73      790.89    108.03 o 
   4 -14   3      209.63      380.24    142.88 o 
   5 -14   3      470.38      390.10    119.72 o 
   6 -14   3     1564.79     1207.24    218.06 o 
   7 -14   3     2375.83     2020.65    225.80 o 
   8 -14   3     1239.38     1536.52    218.53 o 
   9 -14   3      268.87      349.17    168.54 o 
 -11 -13   3     1019.30     1140.97    233.15 o 
 -10 -13   3     2617.35     2936.99    319.69 o 
  -9 -13   3     2027.94     2193.96    179.76 o 
  -8 -13   3      908.32      861.72    130.82 o 
  -7 -13   3     1217.46     1198.83    183.13 o 
  -6 -13   3     1601.59     1394.59    212.92 o 
  -5 -13   3     1108.52      841.71    166.93 o 
  -4 -13   3      159.78      427.34    208.84 o 
  -3 -13   3        6.65      -19.20     75.97 o 
  -2 -13   3      812.78      830.69    105.05 o 
  -1 -13   3     1018.73      720.08    223.70 o 
   0 -13   3      522.25      507.04    121.46 o 
   1 -13   3      197.02      110.42    112.63 o 
   2 -13   3     6751.15     6916.04    395.67 o 
   3 -13   3     5496.66     5252.81    229.40 o 
   4 -13   3     4152.96     4086.06    198.72 o 
   5 -13   3     2759.42     2400.73    189.96 o 
   6 -13   3     1106.52     1051.25    179.99 o 
   7 -13   3     1199.41      772.30     97.00 o 
   8 -13   3      701.66      647.25    148.86 o 
   9 -13   3      154.79      160.19    107.98 o 
  10 -13   3       66.03      -69.49    105.31 o 
 -12 -12   3      177.19      189.56    126.12 o 
 -11 -12   3       97.07      362.39    288.78 o 
 -10 -12   3      190.16      -11.03    182.37 o 
  -9 -12   3      116.65      189.74    229.98 o 
  -8 -12   3     1459.15     1320.33    265.53 o 
  -7 -12   3     1627.59     1777.24    150.10 o 
  -6 -12   3      111.66       56.53     83.54 o 
  -5 -12   3     1536.37     1512.65    221.96 o 
  -4 -12   3     7325.85     7157.27    388.79 o 
  -3 -12   3     6841.36     6756.86    385.53 o 
  -2 -12   3     1970.30     1756.08    130.53 o 
  -1 -12   3       94.75       75.49     71.59 o 
   0 -12   3       76.32       25.53     69.19 o 
   1 -12   3      615.45      587.11    119.05 o 
   2 -12   3     2420.49     2561.37    151.31 o 
   3 -12   3      917.79      638.30    136.13 o 
   4 -12   3      456.12      514.33    150.43 o 
   5 -12   3     1157.52     1175.69     76.60 o 
   6 -12   3       96.80     -187.52    220.59 o 
   7 -12   3      202.52       41.82    124.12 o 
   8 -12   3     3320.07     3150.74    184.97 o 
   9 -12   3     2166.43     2249.02    181.44 o 
  10 -12   3      328.81      219.27    115.44 o 
  11 -12   3       44.69      105.03    115.87 o 
 -12 -11   3      661.42      509.42    131.36 o 
 -11 -11   3      264.22      144.39    114.95 o 
 -10 -11   3      105.38       78.08    237.26 o 
  -9 -11   3      141.56      267.71    210.68 o 
  -8 -11   3      914.06      817.79    183.03 o 
  -7 -11   3     4146.37     4281.04    304.73 o 
  -6 -11   3     2102.36     2167.83    148.51 o 
  -5 -11   3     1010.32     1148.89    114.11 o 
  -4 -11   3     1213.96     1255.65    207.21 o 
  -3 -11   3     1447.35     1576.03    186.69 o 
  -2 -11   3      951.85      985.54    147.00 o 
  -1 -11   3     2996.47     3116.45    234.60 o 
   0 -11   3     7549.87     7497.30    282.78 o 
   1 -11   3     3585.06     3741.47    174.59 o 
   2 -11   3     7307.01     6833.60    369.17 o 
   3 -11   3     5393.86     5869.18    160.17 o 
   4 -11   3     2042.79     2165.23     94.29 o 
   5 -11   3     1409.10     1251.13    109.29 o 
   6 -11   3     1156.92     1311.06     92.53 o 
   7 -11   3       37.47       21.42     76.78 o 
   8 -11   3      254.56      263.32    138.25 o 
   9 -11   3     1068.64     1352.84    153.75 o 
  10 -11   3       94.97      -18.30    135.94 o 
  11 -11   3      423.35      156.38    165.31 o 
  12 -11   3      818.02      965.29    150.18 o 
 -13 -10   3      751.97      726.18    226.02 o 
 -12 -10   3      574.56      796.95    243.56 o 
 -11 -10   3      317.10      358.74    280.35 o 
 -10 -10   3       36.60       75.80     96.19 o 
  -9 -10   3      947.02     1078.49    124.38 o 
  -8 -10   3       81.60      303.48    181.48 o 
  -7 -10   3       90.25      248.06    139.02 o 
  -6 -10   3      853.35     1020.80    177.11 o 
  -5 -10   3     3230.41     3039.10    165.08 o 
  -4 -10   3     5800.37     5334.74    220.93 o 
  -3 -10   3     2996.72     3025.32    155.52 o 
  -2 -10   3      548.03      348.86    136.35 o 
  -1 -10   3     1156.46     1136.48     96.88 o 
   0 -10   3     8506.42     8538.59    308.26 o 
   1 -10   3     4761.27     4866.71    127.82 o 
   2 -10   3      107.59       73.40     32.20 o 
   3 -10   3      266.26      232.20     40.60 o 
   4 -10   3     1424.09     1426.10     85.47 o 
   5 -10   3      305.56      187.33     44.84 o 
   6 -10   3      372.77      245.69     91.44 o 
   7 -10   3     1424.71     1366.14     80.31 o 
   8 -10   3     5472.58     5632.94    246.45 o 
   9 -10   3     5198.32     4976.12    403.97 o 
  10 -10   3     1853.77     1311.49    165.85 o 
  11 -10   3      507.01      324.43    130.73 o 
  12 -10   3      383.01      398.24    172.79 o 
 -13  -9   3     1062.51     1529.83    334.62 o 
 -12  -9   3      509.51      970.12    255.04 o 
 -11  -9   3      411.37      449.10    190.47 o 
 -10  -9   3      120.99      248.34    203.35 o 
  -9  -9   3       10.19       52.48     84.29 o 
  -8  -9   3     3071.80     2940.70    172.89 o 
  -7  -9   3    14519.69    15558.93    732.44 o 
  -6  -9   3    20268.42    21091.08    939.75 o 
  -5  -9   3    11484.92    11136.50    526.85 o 
  -4  -9   3      373.54      155.23    144.42 o 
  -3  -9   3      962.25      979.73     86.72 o 
  -2  -9   3       40.97       70.59     51.56 o 
  -1  -9   3     2197.00     1789.83    180.66 o 
   0  -9   3     4635.71     4570.51    140.36 o 
   1  -9   3     3944.13     3894.42    106.23 o 
   2  -9   3     1185.62     1212.69     99.97 o 
   3  -9   3      878.98      891.97     48.45 o 
   4  -9   3       75.52       78.18     38.77 o 
   5  -9   3     5348.68     5949.33    247.25 o 
   6  -9   3    13548.50    13957.39    380.18 o 
   7  -9   3     5005.47     5363.11    183.94 o 
   8  -9   3      747.04      616.33    170.00 o 
   9  -9   3      163.82      291.57     99.45 o 
  10  -9   3       12.52     -135.21     91.64 o 
  11  -9   3      684.28      603.81    165.65 o 
  12  -9   3     2688.81     2493.52    199.95 o 
  13  -9   3     1153.62     1053.79    169.48 o 
 -14  -8   3       11.25     -184.34    170.30 o 
 -13  -8   3      101.58       72.29    164.66 o 
 -12  -8   3      119.03       40.52    103.55 o 
 -11  -8   3      743.68      911.68    218.77 o 
 -10  -8   3      197.81       26.64    154.48 o 
  -9  -8   3      459.42      399.58    195.83 o 
  -8  -8   3        8.18      -11.37     71.05 o 
  -7  -8   3        6.13       73.00     69.93 o 
  -6  -8   3      525.57      455.24     76.57 o 
  -5  -8   3      674.20      532.99    147.97 o 
  -4  -8   3       42.90       98.03     95.99 o 
  -3  -8   3     1211.21     1343.39    154.53 o 
  -2  -8   3     1369.48     1652.14    100.93 o 
  -1  -8   3      439.37      389.59     56.82 o 
   0  -8   3     2265.17     2041.97     62.02 o 
   1  -8   3     1619.87     1775.39     66.18 o 
   2  -8   3      213.60      234.87     40.09 o 
   3  -8   3      118.21      100.90     54.41 o 
   4  -8   3       42.26        1.10     17.10 o 
   5  -8   3     3535.45     3480.59    110.11 o 
   6  -8   3     4133.12     3855.05    278.11 o 
   7  -8   3     3957.42     3690.81    147.05 o 
   8  -8   3      766.13      728.17    109.30 o 
   9  -8   3      201.72      110.11    120.79 o 
  10  -8   3       16.10      162.18     94.68 o 
  11  -8   3      123.08      136.96    102.33 o 
  12  -8   3      427.58      401.37    190.30 o 
  13  -8   3      770.21      992.20    176.32 o 
 -13  -7   3      754.26      767.77    289.18 o 
 -12  -7   3     1275.04     1480.26    206.32 o 
 -11  -7   3     2078.85     2494.91    170.89 o 
 -10  -7   3     1847.77     2785.94    275.67 o 
  -9  -7   3     1662.78     1796.95    107.33 o 
  -8  -7   3      368.54      325.50     70.73 o 
  -7  -7   3     4275.15     4220.71    181.41 o 
  -6  -7   3     8727.89     8730.97    209.77 o 
  -5  -7   3     4458.73     3839.14    103.62 o 
  -4  -7   3       71.41      120.26     26.11 o 
  -3  -7   3      363.30      345.53     90.95 o 
  -2  -7   3     9040.58     8868.07    410.94 o 
  -1  -7   3       67.96       49.57     38.25 o 
   0  -7   3     2466.09     2600.86     65.73 o 
   1  -7   3    19451.76    19201.30    377.18 o 
   2  -7   3    13263.19    13643.08    359.35 o 
   3  -7   3     4008.19     4010.08    126.65 o 
   4  -7   3     6305.98     5929.78    177.29 o 
   5  -7   3     6501.40     6281.39    163.08 o 
   6  -7   3    12461.05    12155.62    288.95 o 
   7  -7   3    10048.13     9802.46    242.94 o 
   8  -7   3      879.00      858.75     98.45 o 
   9  -7   3      193.78      203.04    106.11 o 
  10  -7   3     1850.39     1831.42    156.79 o 
  11  -7   3      598.46      692.01    211.90 o 
  12  -7   3      162.06       77.30    107.78 o 
  13  -7   3      401.47       75.90    332.87 o 
 -13  -6   3       30.55     -139.95    140.17 o 
 -12  -6   3      167.52      149.12    141.23 o 
 -11  -6   3      591.94      225.00    204.85 o 
 -10  -6   3      605.18      620.94     63.53 o 
  -9  -6   3     7650.48     7476.89    226.01 o 
  -8  -6   3    14187.93    14166.11    377.79 o 
  -7  -6   3     1944.42     2025.27     89.21 o 
  -6  -6   3     4126.25     4344.53    138.63 o 
  -5  -6   3     7132.73     6763.04    163.27 o 
  -4  -6   3     7681.81     7325.70    169.76 o 
  -3  -6   3      458.35      550.94     33.99 o 
  -2  -6   3      847.69      771.45    107.66 o 
  -1  -6   3      334.80      139.93     68.68 o 
   0  -6   3     2277.68     2127.16    109.01 o 
   1  -6   3     9250.30     9302.36    190.07 o 
   2  -6   3        0.42       20.11     19.48 o 
   3  -6   3    10850.73    11276.19    305.25 o 
   4  -6   3     9098.76     8682.17    209.26 o 
   5  -6   3     2116.00     2103.12     76.58 o 
   6  -6   3      722.37      667.53     80.28 o 
   7  -6   3    12773.44    12991.11    306.50 o 
   8  -6   3     4030.86     3939.20    125.20 o 
   9  -6   3      496.31      476.66    208.64 o 
  10  -6   3      120.20     -165.36    110.24 o 
  11  -6   3       37.01     -165.52    110.35 o 
  12  -6   3      731.15      700.99    171.67 o 
  13  -6   3     2802.29     2522.44    318.25 o 
  14  -6   3     1722.76     1766.17    179.59 o 
 -14  -5   3      738.09      754.68    196.11 o 
 -13  -5   3     1541.74     1629.43    298.95 o 
 -12  -5   3      442.38      296.38    138.20 o 
 -11  -5   3      240.82      292.13     96.24 o 
 -10  -5   3      242.72      163.35    135.31 o 
  -9  -5   3     1098.39     1224.86     84.04 o 
  -8  -5   3      537.29      566.43     59.17 o 
  -7  -5   3     1918.26     1755.76    120.68 o 
  -6  -5   3     1106.30     1113.51     68.95 o 
  -5  -5   3     6037.45     5919.57    165.25 o 
  -4  -5   3     1004.33     1009.50     43.64 o 
  -3  -5   3     3420.37     3133.63     98.40 o 
  -2  -5   3    11571.51    11375.24    293.98 o 
  -1  -5   3     5173.98     5434.57    156.00 o 
   0  -5   3     4400.47     4139.28    115.98 o 
   1  -5   3     1505.45     1604.74     52.86 o 
   2  -5   3     3902.03     3717.89     86.39 o 
   3  -5   3     2974.55     2799.38     82.08 o 
   4  -5   3    14620.13    14019.69    317.54 o 
   5  -5   3    12816.72    13388.35    443.23 o 
   6  -5   3     1194.67     1147.70     63.02 o 
   7  -5   3      948.22     1120.82     72.45 o 
   8  -5   3       99.74      119.76     41.25 o 
   9  -5   3       14.85       -0.11     42.25 o 
  10  -5   3      648.56      688.59    261.44 o 
  11  -5   3     1158.56     1064.48    158.69 o 
  12  -5   3     1730.45     1762.84    157.24 o 
  13  -5   3     1202.04     1240.59    171.89 o 
  14  -5   3     1932.34     2132.72    306.09 o 
 -14  -4   3     1400.83     1048.37    291.66 o 
 -13  -4   3      535.84      585.62     96.67 o 
 -12  -4   3       53.23      303.50    256.62 o 
 -11  -4   3      129.80      248.20    129.26 o 
 -10  -4   3       18.65      -34.06     72.63 o 
  -9  -4   3     1635.23     1439.92    108.98 o 
  -8  -4   3     1866.89     2075.67     98.86 o 
  -7  -4   3       99.93      117.07     40.18 o 
  -6  -4   3     4519.79     4602.57    141.29 o 
  -5  -4   3     9895.89     9125.29    294.33 o 
  -4  -4   3    16642.39    16061.77    400.59 o 
  -3  -4   3      411.67      442.58     57.41 o 
  -2  -4   3     9405.30     9421.01    244.39 o 
  -1  -4   3      149.82      142.21     13.91 o 
   0  -4   3     4952.68     5351.46    124.56 o 
   1  -4   3     4232.31     4310.08    205.22 o 
   2  -4   3     1589.80     1758.18     66.84 o 
   3  -4   3     6241.19     6562.59    156.94 o 
   4  -4   3    10612.37    10880.66    249.97 o 
   5  -4   3      746.89      772.11     44.85 o 
   6  -4   3     7388.95     7547.77    186.82 o 
   7  -4   3    24982.13    25012.32    557.21 o 
   8  -4   3    18200.23    17966.34    412.89 o 
   9  -4   3     2045.43     2112.69    125.16 o 
  10  -4   3     1137.02     1163.52    118.86 o 
  11  -4   3      106.21       67.91     87.63 o 
  12  -4   3      286.29      337.24    161.86 o 
  13  -4   3      345.01      336.01    143.06 o 
  14  -4   3      743.57      611.43    162.44 o 
 -15  -3   3      387.10     -105.91    159.66 o 
 -14  -3   3     1608.19     1642.71    175.66 o 
 -13  -3   3      364.60       27.76    219.14 o 
 -12  -3   3      236.44      312.95    250.85 o 
 -11  -3   3     1332.90     1242.55     97.86 o 
 -10  -3   3      849.84      441.77    132.47 o 
  -9  -3   3     2381.81     2153.97    111.17 o 
  -8  -3   3    16771.70    16812.99    440.03 o 
  -7  -3   3    26554.08    26308.95    661.10 o 
  -6  -3   3     6444.55     5963.31    173.20 o 
  -5  -3   3     9643.87     9667.75    254.95 o 
  -4  -3   3     1701.77     1776.19     64.15 o 
  -3  -3   3     1374.94     1239.43     48.68 o 
  -2  -3   3     9863.63     9685.43    303.10 o 
  -1  -3   3     2924.76     3290.90     97.59 o 
   0  -3   3      526.12      647.83     25.87 o 
   1  -3   3     5020.72     4548.39     95.42 o 
   2  -3   3      314.74      500.21     27.53 o 
   3  -3   3    11543.64    11928.68    267.61 o 
   4  -3   3    24974.13    24325.24    624.23 o 
   5  -3   3    37725.37    38315.27    830.37 o 
   6  -3   3     5979.01     6001.32    153.57 o 
   7  -3   3      402.73      455.01     42.55 o 
   8  -3   3     1185.24     1141.33     79.08 o 
   9  -3   3     1760.13     1718.17     99.46 o 
  10  -3   3     3005.00     3117.23    179.90 o 
  11  -3   3     1895.75     2161.31    255.39 o 
  12  -3   3     1835.30     1746.53    151.97 o 
  13  -3   3      436.31      491.43    255.04 o 
  14  -3   3      956.16      944.57    171.49 o 
  15  -3   3      212.87      252.97    159.17 o 
 -15  -2   3       34.71       67.41    116.42 o 
 -14  -2   3      636.86      951.58    187.52 o 
 -13  -2   3      657.86      699.90    113.09 o 
 -12  -2   3      285.61      -85.45    135.91 o 
 -11  -2   3      121.99      148.81    203.45 o 
 -10  -2   3      612.14      526.70     72.22 o 
  -9  -2   3      349.34      274.71     69.20 o 
  -8  -2   3     1107.35     1209.53    123.18 o 
  -7  -2   3       93.41       63.84     53.82 o 
  -6  -2   3      256.93      155.02     78.03 o 
  -5  -2   3      296.71      344.51     36.78 o 
  -4  -2   3       66.32       59.98     19.52 o 
  -3  -2   3      107.32      181.37     22.75 o 
  -2  -2   3      318.98      553.56     50.53 o 
  -1  -2   3        4.65      162.85     32.02 o 
   0  -2   3       99.90      304.19     21.57 o 
   1  -2   3       15.55      101.09      8.62 o 
   2  -2   3     1063.73     1377.02     44.00 o 
   3  -2   3       82.05       90.80     17.99 o 
   4  -2   3     3379.19     3126.23     88.20 o 
   5  -2   3     5390.42     5545.78    140.23 o 
   6  -2   3     8643.89     8666.40    208.30 o 
   7  -2   3      711.12      759.25     48.31 o 
   8  -2   3      387.48      488.48     46.68 o 
   9  -2   3       44.50     -156.75    104.50 o 
  10  -2   3      463.25      491.51     87.94 o 
  11  -2   3      977.23     1048.82    129.34 o 
  12  -2   3      560.78      657.31    168.08 o 
  13  -2   3       82.23       95.59    102.67 o 
  14  -2   3       17.43     -259.61    296.42 o 
  15  -2   3      179.45      105.23    190.97 o 
 -15  -1   3      415.25      -11.78    350.63 o 
 -14  -1   3     1397.25     1548.20    160.66 o 
 -13  -1   3     1756.81     2000.74    214.73 o 
 -12  -1   3     1760.41     1625.63    166.01 o 
 -11  -1   3      749.12      734.67    127.31 o 
 -10  -1   3      564.28      631.26    209.43 o 
  -9  -1   3     1559.76     1591.14     78.46 o 
  -8  -1   3    11698.30    11714.46    322.11 o 
  -7  -1   3    25256.31    25902.41   1105.80 o 
  -6  -1   3     6239.31     5850.84    212.73 o 
  -5  -1   3     1109.57     1040.90     64.68 o 
  -4  -1   3     3424.87     3397.04     88.68 o 
  -3  -1   3      535.45      616.09     29.22 o 
  -2  -1   3     2221.25     2062.43     54.64 o 
  -1  -1   3     5998.47     5232.29    137.42 o 
   0  -1   3       22.65       55.15     19.38 o 
   1  -1   3       21.45       82.28      9.16 o 
   2  -1   3       95.84      129.90     16.01 o 
   3  -1   3    19223.93    19486.29    424.84 o 
   4  -1   3    21204.58    21335.43    466.83 o 
   5  -1   3    42052.33    42515.44   1316.56 o 
   6  -1   3    40678.93    39904.55    865.60 o 
   7  -1   3     1851.52     1676.67     89.87 o 
   8  -1   3     2809.36     2734.41    111.83 o 
   9  -1   3     3432.78     3471.95    133.55 o 
  10  -1   3      348.70      302.14     62.57 o 
  11  -1   3     1615.24     1579.49    150.13 o 
  12  -1   3     1571.31     1754.47    147.07 o 
  13  -1   3      517.72      586.55    160.43 o 
  14  -1   3       79.68      158.63    309.91 o 
  15  -1   3        3.43      -13.93    120.55 o 
 -15   0   3      147.76      133.28    186.16 o 
 -14   0   3      400.49      348.50    317.96 o 
 -13   0   3      852.27     1008.12    133.73 o 
 -12   0   3       22.57      -37.90     93.74 o 
 -11   0   3     3790.96     3818.66    209.33 o 
 -10   0   3    12694.91    12204.65    425.39 o 
  -9   0   3    11572.58    11659.34    409.89 o 
  -8   0   3      264.99      319.05     42.08 o 
  -7   0   3      697.59      667.65     45.83 o 
  -6   0   3     1131.07     1231.38     68.65 o 
  -5   0   3     1570.48     1401.10     86.53 o 
  -4   0   3       41.82      -12.13     43.47 o 
  -3   0   3     2832.86     3142.88     79.52 o 
  -2   0   3     6849.99     7084.94    141.58 o 
  -1   0   3    22499.43    23500.40    708.22 o 
   0   0   3     6422.44     5812.68    148.74 o 
   1   0   3     2023.57     1728.76     52.48 o 
   2   0   3    27218.10    29297.87    723.16 o 
   3   0   3    13568.52    12673.97    281.01 o 
   4   0   3     2955.98     3369.14     88.89 o 
   5   0   3     3070.96     3674.54    100.01 o 
   6   0   3     8617.58     8708.80    240.76 o 
   7   0   3      152.58       22.60     54.12 o 
   8   0   3      300.96      281.06     68.08 o 
   9   0   3      201.94       55.00     85.73 o 
  10   0   3      697.14      777.95     76.26 o 
  11   0   3     3057.13     3130.64    139.61 o 
  12   0   3     3522.42     3551.28    220.54 o 
  13   0   3     1090.63     1119.12    152.65 o 
  14   0   3       16.01     -160.82    137.99 o 
  15   0   3       99.02     -128.46    209.67 o 
 -15   1   3      948.00     1262.02    199.66 o 
 -14   1   3      688.50      569.91    171.56 o 
 -13   1   3      608.67      761.22    251.30 o 
 -12   1   3      166.39      228.16     99.65 o 
 -11   1   3        8.71       21.99     79.78 o 
 -10   1   3      411.36      780.38    142.75 o 
  -9   1   3      289.10      459.06    111.76 o 
  -8   1   3     1736.74     1860.74     90.99 o 
  -7   1   3     3580.57     3308.38    243.10 o 
  -6   1   3     4195.38     4013.02    110.41 o 
  -5   1   3     3716.15     3719.78     86.29 o 
  -4   1   3     6152.09     6199.12    145.26 o 
  -3   1   3    32499.25    30616.07    756.55 o 
  -2   1   3     1397.13     1747.76    113.38 o 
  -1   1   3     4824.95     4118.17    109.94 o 
   0   1   3      349.00      797.38     35.95 o 
   1   1   3     3736.51     2727.01     97.26 o 
   2   1   3   164137.80   172641.31   3250.82 o 
   3   1   3     9015.17     8567.66    190.39 o 
   4   1   3     9208.31     9913.11    466.54 o 
   5   1   3     3219.00     2981.49     83.65 o 
   6   1   3     3627.27     3400.01     97.59 o 
   7   1   3      227.64      207.33     35.50 o 
   8   1   3      630.24      672.57     79.71 o 
   9   1   3      792.22      709.50     64.56 o 
  10   1   3      248.67      109.39     89.65 o 
  11   1   3      984.86     1012.79     90.15 o 
  12   1   3     1723.92     1677.30    143.33 o 
  13   1   3     1072.91     1070.19    251.59 o 
  14   1   3     2557.02     2805.60    211.86 o 
  15   1   3     1282.93     1095.73    170.62 o 
 -14   2   3      111.71       71.10    162.59 o 
 -13   2   3       11.60      -68.40    128.50 o 
 -12   2   3       60.26      -78.30    149.60 o 
 -11   2   3     1192.51      908.13    251.63 o 
 -10   2   3     1210.84     1202.86    119.13 o 
  -9   2   3     3729.47     3489.11    179.30 o 
  -8   2   3      543.72      559.70     99.07 o 
  -7   2   3     4448.14     3995.00    127.80 o 
  -6   2   3    15904.19    16705.75    781.10 o 
  -5   2   3     1513.30     1344.50     84.81 o 
  -4   2   3       11.41       88.60     33.76 o 
  -3   2   3      385.04      664.79     49.24 o 
  -2   2   3     3677.19     3198.83     78.29 o 
  -1   2   3      158.69      139.77     28.80 o 
   0   2   3      663.35     1020.59     77.74 o 
   1   2   3     4004.41     4492.05    218.76 o 
   2   2   3    33064.02    32753.41    794.70 o 
   3   2   3     3507.26     3049.26     77.21 o 
   4   2   3      167.28      130.73     32.37 o 
   5   2   3    10049.00    10215.90    231.80 o 
   6   2   3    20213.02    19986.94    917.22 o 
   7   2   3     8514.36     8462.93    204.78 o 
   8   2   3     3305.44     3339.82    105.47 o 
   9   2   3       76.49      -57.67     87.24 o 
  10   2   3      279.35      121.24     85.42 o 
  11   2   3      702.94      407.05     97.34 o 
  12   2   3      980.22      745.73    132.61 o 
  13   2   3      172.33      237.79    107.70 o 
  14   2   3      652.62      332.73    292.75 o 
  15   2   3      812.03      949.56    196.20 o 
 -14   3   3      140.03      297.15    117.94 o 
 -13   3   3      621.58      555.31    181.98 o 
 -12   3   3     2345.09     2126.04    167.39 o 
 -11   3   3      445.45      306.43    137.90 o 
 -10   3   3     3864.03     3996.35    325.26 o 
  -9   3   3     8620.80     8472.11    319.61 o 
  -8   3   3     7493.02     7302.26    277.20 o 
  -7   3   3     8022.96     8026.11    296.92 o 
  -6   3   3     7330.70     7366.07    260.78 o 
  -5   3   3    19304.91    19342.64    607.05 o 
  -4   3   3    20974.19    22081.33    681.04 o 
  -3   3   3    14618.20    14520.67    366.62 o 
  -2   3   3      199.13      187.40     29.91 o 
  -1   3   3     2178.50     2315.32    137.36 o 
   1   3   3     5323.86     5742.85    253.72 o 
   2   3   3       46.82       64.62     18.21 o 
   3   3   3    13110.87    12957.94    322.24 o 
   4   3   3    17448.14    16859.01    418.16 o 
   5   3   3    10258.17    10048.61    264.48 o 
   6   3   3     3215.75     3090.32     91.47 o 
   7   3   3     1491.94     1542.76     83.63 o 
   8   3   3     2479.26     2395.84     88.46 o 
   9   3   3     6355.53     6341.06    171.33 o 
  10   3   3     4630.61     4439.26    139.15 o 
  11   3   3      614.57      436.91    101.82 o 
  12   3   3      820.81      893.06     86.48 o 
  13   3   3      368.12      398.11    161.76 o 
  14   3   3      200.63     -233.41    294.34 o 
  15   3   3     1109.18      504.23    330.47 o 
 -14   4   3      213.38      133.00    338.55 o 
 -13   4   3      228.56      173.68    109.48 o 
 -12   4   3      153.66      142.74    226.52 o 
 -11   4   3      224.29      172.83    130.81 o 
 -10   4   3      609.81      563.78    117.30 o 
  -9   4   3     2263.47     2287.00    174.22 o 
  -8   4   3     2394.11     2240.66    142.94 o 
  -7   4   3     1305.41     1257.95    102.13 o 
  -6   4   3      713.55      792.63     77.97 o 
  -5   4   3       61.36      -56.51     64.52 o 
  -4   4   3      262.34      250.54     62.22 o 
  -3   4   3     2946.27     3153.65    196.59 o 
  -2   4   3     4436.42     4263.66    149.63 o 
  -1   4   3      530.92      734.48     67.03 o 
   1   4   3     1623.18     1253.61     81.65 o 
   2   4   3     1406.50     1179.80     78.64 o 
   3   4   3      749.52      702.82     42.44 o 
   4   4   3      598.65      654.03     37.44 o 
   5   4   3      247.81      267.54     32.12 o 
   6   4   3     4544.93     4852.39    251.70 o 
   7   4   3     2174.93     2030.28     77.97 o 
   8   4   3      236.38      137.33     60.12 o 
   9   4   3      981.40      702.47    124.38 o 
  10   4   3       17.45      -64.16     45.44 o 
  11   4   3      216.50      175.46     57.49 o 
  12   4   3      744.59      452.36    122.48 o 
  13   4   3        2.68      -80.99    111.23 o 
  14   4   3      286.37      -10.18    148.67 o 
  15   4   3      293.50      -90.57    304.58 o 
 -14   5   3     1760.55     1612.26    203.82 o 
 -13   5   3      588.35      285.44    309.20 o 
 -12   5   3      488.47      572.19    116.95 o 
 -11   5   3       27.14      -36.56     88.61 o 
 -10   5   3      946.35      856.90    146.32 o 
  -9   5   3    14256.29    14083.82    484.24 o 
  -8   5   3    10525.47    10757.97    387.86 o 
  -7   5   3     5310.32     5553.02    358.19 o 
  -6   5   3      219.13      340.57     64.84 o 
  -5   5   3     1810.95     2081.30     73.80 o 
  -4   5   3      637.59      600.13     52.69 o 
  -3   5   3     5739.36     5542.15    193.18 o 
  -2   5   3      730.56      596.31     65.86 o 
  -1   5   3      515.66      517.19     62.78 o 
   1   5   3      444.99      621.15     60.38 o 
   2   5   3     3536.52     3249.60    171.03 o 
   3   5   3    48217.52    48300.27   2003.65 o 
   4   5   3    60811.24    61686.09   1794.26 o 
   5   5   3    22883.08    23254.08    575.65 o 
   6   5   3     2029.08     2148.85     81.51 o 
   7   5   3      275.41      294.39     42.81 o 
   8   5   3      268.98      118.05     78.63 o 
   9   5   3     2011.97     1940.45     99.95 o 
  10   5   3     3830.43     3782.73    157.20 o 
  11   5   3      656.99      544.87     65.13 o 
  12   5   3      206.08      199.21     63.25 o 
  13   5   3      374.11      377.70    228.71 o 
  14   5   3      109.66      363.47    224.57 o 
  15   5   3     1339.09     1618.24    265.62 o 
 -14   6   3      440.43      441.66    169.47 o 
 -13   6   3       76.78      -82.27    140.15 o 
 -12   6   3     2391.86     2287.82    210.16 o 
 -11   6   3     3516.45     3466.37    210.69 o 
 -10   6   3     4121.52     4415.87    220.29 o 
  -9   6   3      559.75      723.20    186.86 o 
  -8   6   3      922.61      651.31    110.23 o 
  -7   6   3      817.15      830.21    104.86 o 
  -6   6   3      887.55      895.41    185.46 o 
  -5   6   3      510.95      631.44     44.56 o 
  -4   6   3      569.88      459.06     39.39 o 
  -3   6   3     7960.21     7831.59    213.39 o 
  -2   6   3    10710.83     9887.65    318.01 o 
  -1   6   3     2206.49     2021.77    128.56 o 
   0   6   3     2936.94     2541.10    157.62 o 
   1   6   3     4446.17     4083.58    207.51 o 
   2   6   3    13379.43    13474.70    584.15 o 
   3   6   3     2472.94     3022.84    178.44 o 
   4   6   3       28.47       79.86     44.31 o 
   5   6   3      303.83      432.68     61.85 o 
   6   6   3     4103.22     4115.02    238.98 o 
   7   6   3      788.70      862.27     59.04 o 
   8   6   3       87.11      100.44     44.94 o 
   9   6   3      452.11      476.59     97.36 o 
  10   6   3     2094.02     2018.19     94.46 o 
  11   6   3     1440.57     1804.67    123.57 o 
  12   6   3      185.56      237.72    246.27 o 
  13   6   3      244.71      206.49     82.48 o 
  14   6   3       40.28       71.42    146.21 o 
 -13   7   3      322.07      138.87    178.89 o 
 -12   7   3      219.35      271.62    131.25 o 
 -11   7   3      233.83      312.37    136.67 o 
 -10   7   3       66.67      331.06    266.14 o 
  -9   7   3      597.43      717.47    108.74 o 
  -8   7   3     1164.34     1261.97    119.49 o 
  -7   7   3     2780.73     2796.03    162.63 o 
  -6   7   3     2630.24     2833.22    153.23 o 
  -5   7   3     2061.47     2137.95     93.65 o 
  -4   7   3     4479.74     4503.44    140.92 o 
  -3   7   3     5505.46     5090.69    152.79 o 
  -2   7   3     3342.45     3053.98    125.82 o 
  -1   7   3     6842.82     6878.75    344.36 o 
   0   7   3     1263.29     1216.71     71.45 o 
   1   7   3      239.40      270.51     98.59 o 
   2   7   3     1480.94     1353.97    106.41 o 
   3   7   3     6236.97     6162.39    202.07 o 
   4   7   3     6952.39     6764.52    221.12 o 
   5   7   3     2369.66     2324.11    108.25 o 
   6   7   3      536.55      572.78     67.78 o 
   7   7   3      194.75      142.79     87.62 o 
   8   7   3       69.64       61.39     45.45 o 
   9   7   3      716.73      772.10     69.26 o 
  10   7   3      794.57      876.04     69.55 o 
  11   7   3     2867.25     3080.73    151.22 o 
  12   7   3     1257.20     1178.29    107.58 o 
  13   7   3     1194.24     1277.72    269.09 o 
 -13   8   3       17.20     -165.30    117.38 o 
 -12   8   3      512.75      246.52    209.91 o 
 -11   8   3     3335.70     2816.83    196.03 o 
 -10   8   3     4298.18     3974.90    211.93 o 
  -9   8   3       72.20      -51.70    149.71 o 
  -8   8   3     1276.25     1228.70    122.94 o 
  -7   8   3     2746.69     2922.94    164.46 o 
  -6   8   3      680.16      712.01    122.05 o 
  -5   8   3     1593.67     1448.61     83.36 o 
  -4   8   3     1819.91     1775.39     89.15 o 
  -3   8   3      706.78      620.80    154.44 o 
  -2   8   3     3303.01     3746.64    150.51 o 
  -1   8   3     1091.13     1207.19    108.30 o 
   0   8   3    10894.91    10796.54    353.97 o 
   1   8   3    21996.87    21006.77    647.95 o 
   2   8   3    15274.96    14609.78    642.35 o 
   3   8   3     1690.67     1832.32    161.94 o 
   4   8   3      602.80      643.84     54.86 o 
   5   8   3    10264.85    10788.86    342.34 o 
   6   8   3     4814.17     4713.11    182.04 o 
   7   8   3       26.84       21.24     69.74 o 
   8   8   3       55.14       68.22     95.10 o 
   9   8   3      122.03     -272.97    181.98 o 
  10   8   3      704.20      702.78     74.53 o 
  11   8   3     2370.94     2623.78    116.00 o 
  12   8   3      141.39      274.78    157.94 o 
  13   8   3     1616.02     1489.70    224.57 o 
 -12   9   3        3.92      -11.24    112.66 o 
 -11   9   3      495.22      494.92    246.51 o 
 -10   9   3     1314.74     1614.95    166.14 o 
  -9   9   3     1063.92     1162.27    142.25 o 
  -8   9   3      476.26      625.45    131.61 o 
  -7   9   3     2731.31     2940.18    309.79 o 
  -6   9   3     8645.26     8414.86    311.00 o 
  -5   9   3     9652.76     9870.56    277.04 o 
  -4   9   3     7513.60     7485.52    221.68 o 
  -3   9   3     1390.27     1613.60    158.19 o 
  -2   9   3     1660.27     1694.21    177.57 o 
  -1   9   3     2500.02     2867.58    132.52 o 
   0   9   3      508.88      455.54     56.34 o 
   1   9   3      752.00      604.03     57.01 o 
   2   9   3     3701.20     4011.06    239.17 o 
   3   9   3     3188.69     3025.60    183.91 o 
   4   9   3     3190.45     3252.79    136.38 o 
   5   9   3     1613.35     1767.83     93.83 o 
   6   9   3     4626.02     4366.27    167.02 o 
   7   9   3     8376.74     8839.14    299.26 o 
   8   9   3     3638.36     3447.37    161.21 o 
   9   9   3     6548.29     6451.10    353.57 o 
  10   9   3     2196.65     2320.13    244.28 o 
  11   9   3       37.73       49.59     91.23 o 
  12   9   3       22.31       -3.61     98.25 o 
  13   9   3      299.57      612.27    302.57 o 
 -12  10   3      223.15       16.97    199.12 o 
 -11  10   3      321.29      348.72    122.31 o 
 -10  10   3     1622.06     1782.46    160.05 o 
  -9  10   3      935.18     1106.20    166.28 o 
  -8  10   3      685.32      739.59    117.24 o 
  -7  10   3       34.50     -150.06    109.31 o 
  -6  10   3      889.41     1137.46    242.59 o 
  -5  10   3       69.92       22.95     66.13 o 
  -4  10   3     1060.54     1085.80     73.59 o 
  -3  10   3       90.26        9.08    151.03 o 
  -2  10   3      551.90      421.85    131.35 o 
  -1  10   3      652.95      565.57     98.03 o 
   0  10   3       46.69      -58.54     82.75 o 
   1  10   3      184.30      205.05     49.14 o 
   2  10   3      244.93      296.35     51.36 o 
   3  10   3      688.22      546.49    137.33 o 
   4  10   3     2117.96     2103.48    104.73 o 
   5  10   3     2296.70     2535.92    210.04 o 
   6  10   3        9.04      -89.28     83.08 o 
   7  10   3      891.09      828.53    130.17 o 
   8  10   3     1040.74     1079.64    146.32 o 
   9  10   3      385.39      381.63    190.92 o 
  10  10   3       54.37      -39.78    161.06 o 
  11  10   3        3.91      -71.22    203.20 o 
  12  10   3       58.65      196.66    163.88 o 
  13  10   3      319.46      148.89    159.97 o 
 -11  11   3     1700.87     1787.33    197.99 o 
 -10  11   3     3854.41     4877.65    452.70 o 
  -9  11   3     4146.70     4152.48    226.15 o 
  -8  11   3     1026.05      564.60    189.94 o 
  -7  11   3      705.05      790.57    130.75 o 
  -6  11   3      462.46      615.80    107.99 o 
  -5  11   3     3121.79     3042.68    177.98 o 
  -4  11   3     5158.51     5011.95    210.42 o 
  -3  11   3     4612.65     4360.73    190.21 o 
  -2  11   3      172.23      257.80     55.14 o 
  -1  11   3     6628.62     6442.55    247.31 o 
   0  11   3     1327.13     1070.07     96.91 o 
   1  11   3     6236.13     6444.10    241.54 o 
   2  11   3    15994.77    16167.46    516.01 o 
   3  11   3    19712.48    20202.78    894.76 o 
   4  11   3     4218.42     4316.40    293.69 o 
   5  11   3      164.23      308.34    161.49 o 
   6  11   3      311.27      430.16    131.99 o 
   7  11   3     4795.15     4914.31    320.90 o 
   8  11   3     3710.70     4299.84    278.65 o 
   9  11   3      245.15      234.86    127.95 o 
  10  11   3       86.96       31.11    228.52 o 
  11  11   3      867.51      652.28    219.19 o 
  12  11   3      967.69      890.01    245.84 o 
  13  11   3       45.65      -22.21    290.55 o 
 -11  12   3      430.94      603.30    155.52 o 
 -10  12   3      560.25      588.93    159.07 o 
  -9  12   3     1133.08     1122.17    183.33 o 
  -8  12   3     2275.74     2307.14    174.69 o 
  -7  12   3      635.54      585.54    109.99 o 
  -6  12   3      481.82      481.30    133.83 o 
  -5  12   3     2403.25     2611.13    262.29 o 
  -4  12   3     4117.29     4221.39    202.49 o 
  -3  12   3      581.21      702.65    208.22 o 
  -2  12   3       76.08      -22.36     52.88 o 
  -1  12   3      489.78      520.31     65.13 o 
   0  12   3     2681.72     2422.99    241.42 o 
   1  12   3     1433.12     1337.73    117.59 o 
   2  12   3      847.61      620.75    151.79 o 
   3  12   3     1322.56     1448.24    198.51 o 
   4  12   3     3120.92     3058.18    223.74 o 
   5  12   3     3012.19     3044.12    229.08 o 
   6  12   3     1162.33      934.11    206.55 o 
   7  12   3      183.80      385.48    141.98 o 
   8  12   3      617.17      568.53    212.47 o 
   9  12   3     1066.77      916.07    166.17 o 
  10  12   3      237.14      168.91    147.16 o 
  11  12   3       25.42      255.83    153.57 o 
 -10  13   3      173.72      120.22    144.52 o 
  -9  13   3      290.70      331.28    129.56 o 
  -8  13   3      416.52      397.48    160.70 o 
  -7  13   3      161.32      120.70     92.38 o 
  -6  13   3      602.83      614.23    167.56 o 
  -5  13   3      950.37      875.83    167.58 o 
  -4  13   3     3438.19     4379.87    326.64 o 
  -3  13   3     3084.16     3254.43    145.52 o 
  -2  13   3     1145.08     1552.61    212.30 o 
  -1  13   3       72.11       27.53     70.89 o 
   0  13   3       66.73       56.48     75.88 o 
   1  13   3     1972.76     2059.13    224.31 o 
   2  13   3     3166.32     2901.95    231.46 o 
   3  13   3     1521.93     1884.18    189.92 o 
   4  13   3      949.20     1377.18    205.92 o 
   5  13   3      644.57      634.65    137.03 o 
   6  13   3      112.64      112.32    122.84 o 
   7  13   3      182.49       -3.76    212.11 o 
   8  13   3     1707.93     2209.67    244.31 o 
   9  13   3     1242.51     1393.67    210.92 o 
  10  13   3      159.04      371.27    263.58 o 
  11  13   3      338.61       29.31    165.49 o 
  -9  14   3      370.46      367.10    157.24 o 
  -8  14   3       76.85      314.23    131.63 o 
  -7  14   3      906.44     1088.90    274.02 o 
  -4  14   3      503.59      431.40    149.77 o 
  -3  14   3     1078.95     1175.28    157.24 o 
  -2  14   3      349.67      500.72    119.92 o 
  -1  14   3     1813.39     1659.24    212.70 o 
   0  14   3     8086.68     8275.67    474.59 o 
   1  14   3     7138.22     6402.55    267.96 o 
   2  14   3      783.04      676.00    105.17 o 
   3  14   3     1303.38     1403.58    212.33 o 
   4  14   3      493.33      687.37    179.26 o 
   5  14   3      145.32      245.49    185.72 o 
   6  14   3      427.68      333.25    136.13 o 
   7  14   3        3.19      -58.33    132.73 o 
   8  14   3     1123.23     1287.48    190.03 o 
   9  14   3     2930.24     2898.45    310.37 o 
  10  14   3      173.25      194.97    214.12 o 
  -5  15   3     2822.34     3438.15    313.03 o 
  -4  15   3      601.15      498.68    169.28 o 
  -3  15   3        7.11       18.68    135.87 o 
  -2  15   3      180.44      -11.29    217.94 o 
  -1  15   3      655.48      530.62    193.32 o 
   0  15   3      258.41      426.49    175.48 o 
   1  15   3       84.01      362.85    229.67 o 
   2  15   3       84.11      -92.35     88.33 o 
   3  15   3      228.87      228.49    100.33 o 
   4  15   3     2613.13     2028.94    258.28 o 
   5  15   3     2856.48     3474.80    278.33 o 
   6  15   3     4200.16     4388.64    312.34 o 
   7  15   3     2827.99     2927.17    297.86 o 
   8  15   3      732.69      859.79    187.76 o 
   9  15   3      374.64      162.76    174.75 o 
  10  15   3      213.68      258.15    297.17 o 
  -7  16   3      342.78      142.25    187.20 o 
  -6  16   3     1726.07     1586.69    281.11 o 
  -5  16   3     1326.00     1168.60    224.68 o 
  -4  16   3      200.91      -82.93    200.48 o 
  -3  16   3       46.83     -162.97    280.73 o 
  -2  16   3       95.66     -118.59     92.99 o 
  -1  16   3       44.41       44.96     94.01 o 
   0  16   3      655.31      618.11    254.57 o 
   1  16   3      285.08      306.68    170.63 o 
   2  16   3      105.48     -294.26    196.18 o 
   3  16   3      126.01      109.90    104.10 o 
   4  16   3       56.05       66.25    105.37 o 
   5  16   3        2.56        0.83     99.04 o 
   6  16   3      357.07      831.58    223.79 o 
   7  16   3      983.19      899.89    201.24 o 
   8  16   3      520.27      552.30    244.30 o 
  -5  17   3     2106.09     2250.12    329.31 o 
  -4  17   3       25.10     -238.88    219.90 o 
  -3  17   3      692.32      806.78    221.84 o 
  -2  17   3     1065.19     1275.09    301.47 o 
  -1  17   3       50.80     -105.37    105.57 o 
   0  17   3      520.12      555.24    127.45 o 
   1  17   3     4797.84     5695.09    405.63 o 
   2  17   3     3843.11     4170.43    320.06 o 
   3  17   3      535.56      598.98    241.22 o 
   4  17   3      315.07      806.82    261.17 o 
   5  17   3      947.83      697.09    135.83 o 
   6  17   3     1743.01     1820.21    179.19 o 
   7  17   3     2074.96     2569.41    337.11 o 
  -3  18   3       18.63      -58.15    248.23 o 
  -2  18   3       99.85      165.23    201.40 o 
  -1  18   3      326.58      244.00    184.14 o 
   0  18   3       85.00       67.18    115.45 o 
   1  18   3      417.52      605.85    138.72 o 
   2  18   3      899.90      705.07    143.27 o 
   3  18   3     1320.63     1660.41    301.82 o 
   4  18   3     1590.67     1820.80    254.40 o 
   5  18   3      812.03      689.94    270.74 o 
  -4 -18   4       61.09      126.62    127.94 o 
  -3 -18   4      232.59      254.84    182.05 o 
  -2 -18   4      584.22      360.65    148.40 o 
  -1 -18   4      386.83      676.76    187.58 o 
   0 -18   4      442.32      364.41    131.85 o 
   1 -18   4      607.68      460.27    134.85 o 
   2 -18   4      394.43      291.28    304.18 o 
   3 -18   4       96.99      286.07    186.68 o 
  -6 -17   4       43.86      168.65    163.99 o 
  -5 -17   4       76.33     -372.52    248.35 o 
  -4 -17   4     1116.39     1205.93    154.52 o 
  -3 -17   4     2692.11     3070.86    218.11 o 
  -2 -17   4     2790.29     3220.98    253.12 o 
  -1 -17   4     1275.16     1359.34    169.85 o 
   0 -17   4       91.19       51.30    152.71 o 
   1 -17   4      552.34      633.58    302.95 o 
   2 -17   4       33.93       39.44    108.66 o 
   3 -17   4       10.01       94.23    114.44 o 
   4 -17   4       98.74      106.40    294.35 o 
   5 -17   4      120.36      -54.40    205.71 o 
  -8 -16   4      210.85      105.49    126.17 o 
  -7 -16   4      132.94       34.06    119.32 o 
  -6 -16   4     2072.75     2003.88    204.87 o 
  -5 -16   4     3437.36     3620.02    217.84 o 
  -4 -16   4     2933.03     2972.47    226.09 o 
  -3 -16   4      512.18      515.90    123.41 o 
  -2 -16   4       45.15       -1.96     99.94 o 
  -1 -16   4       37.89       58.29    256.55 o 
   0 -16   4      866.53      542.18    154.32 o 
   1 -16   4     2421.41     1972.05    164.64 o 
   2 -16   4      728.51      556.46    175.27 o 
   3 -16   4      206.98      187.47    109.39 o 
   4 -16   4      700.85      808.49    129.08 o 
   5 -16   4      338.64      125.78    263.79 o 
   6 -16   4      784.22      773.13    219.87 o 
   7 -16   4      738.19      753.75    233.17 o 
  -9 -15   4       67.80     -287.88    244.36 o 
  -8 -15   4       81.59       14.75    287.83 o 
  -7 -15   4       49.28        7.89    110.75 o 
  -6 -15   4      569.89      474.57    124.48 o 
  -5 -15   4     1022.32     1405.04    264.93 o 
  -4 -15   4     1320.26     1158.44    147.03 o 
  -3 -15   4      437.44      210.99    144.85 o 
  -2 -15   4       65.80     -191.28    215.22 o 
  -1 -15   4       54.16       57.58     90.26 o 
   0 -15   4      346.94      226.82    101.73 o 
   1 -15   4      594.09      951.37    159.45 o 
   2 -15   4      275.32      349.55    118.75 o 
   3 -15   4      272.14      393.21    148.84 o 
   4 -15   4      121.98       31.43     93.19 o 
   5 -15   4      395.07      319.09    104.89 o 
   6 -15   4      864.96      846.02    177.51 o 
   7 -15   4     2672.18     2403.46    297.59 o 
   8 -15   4     2329.69     2053.93    243.76 o 
 -10 -14   4      582.18      583.61    148.72 o 
  -9 -14   4      586.68      565.46    243.05 o 
  -8 -14   4      536.65      377.65    185.19 o 
  -7 -14   4      785.65      369.43    220.67 o 
  -6 -14   4     3457.30     3412.67    212.58 o 
  -5 -14   4     6635.34     6012.34    271.77 o 
  -4 -14   4     3741.35     3694.43    206.30 o 
  -3 -14   4      623.27      508.12    132.90 o 
  -2 -14   4      479.08      389.06    113.18 o 
  -1 -14   4      712.54      730.00    155.79 o 
   0 -14   4       27.49      -33.51     79.84 o 
   1 -14   4      392.31      316.82     94.63 o 
   2 -14   4      835.52      863.37    225.55 o 
   3 -14   4      575.25      557.41    131.16 o 
   4 -14   4      131.75      -14.33    116.20 o 
   5 -14   4      201.23      223.48    245.95 o 
   6 -14   4     1878.03     2001.08    217.89 o 
   7 -14   4     3185.94     3761.27    306.00 o 
   8 -14   4     2331.17     2806.49    300.24 o 
   9 -14   4      404.11      161.93    194.22 o 
 -11 -13   4     1275.10     1552.00    321.21 o 
 -10 -13   4     1122.58     1210.01    159.06 o 
  -9 -13   4        6.00        8.83    110.78 o 
  -8 -13   4     3053.36     3515.02    334.19 o 
  -7 -13   4     4227.57     4345.56    309.33 o 
  -6 -13   4      869.15      863.52    192.03 o 
  -5 -13   4      885.05     1015.20    236.54 o 
  -4 -13   4     1053.38      893.45    113.69 o 
  -3 -13   4     1153.37     1183.88    122.56 o 
  -2 -13   4      527.02      432.46    135.96 o 
  -1 -13   4       17.53     -146.20     99.25 o 
   0 -13   4      163.25      -19.84    116.36 o 
   1 -13   4     4623.47     4388.57    207.09 o 
   2 -13   4     3770.13     3923.55    194.53 o 
   3 -13   4     1789.73     1943.53    140.53 o 
   4 -13   4      293.44      327.24    133.72 o 
   5 -13   4      909.10      888.38    120.98 o 
   6 -13   4      200.79      499.32    146.57 o 
   7 -13   4     1697.65     1508.83    200.21 o 
   8 -13   4     3139.13     2873.98    180.28 o 
   9 -13   4      746.20      541.28    154.99 o 
  10 -13   4       81.81        8.27    160.82 o 
 -11 -12   4      492.83      549.36    208.22 o 
 -10 -12   4      638.94      310.20    263.77 o 
  -9 -12   4      336.02      366.76    116.99 o 
  -8 -12   4      876.78      951.26    124.36 o 
  -7 -12   4     2225.39     2372.76    226.69 o 
  -6 -12   4      976.73     1304.98    195.16 o 
  -5 -12   4       79.17       85.42    138.09 o 
  -4 -12   4      516.79      596.46    171.59 o 
  -3 -12   4      269.64      185.74     79.35 o 
  -2 -12   4      138.90      186.72     76.70 o 
  -1 -12   4     1523.59     1448.17    218.97 o 
   0 -12   4      560.54      448.45    114.84 o 
   1 -12   4      263.60      232.12    105.76 o 
   2 -12   4      616.07      353.21    172.62 o 
   3 -12   4      986.17      923.39    101.87 o 
   4 -12   4     1568.43     1596.69    123.74 o 
   5 -12   4     6564.32     6744.26    289.78 o 
   6 -12   4     1860.76     1950.45    103.82 o 
   7 -12   4      333.69      260.39     96.40 o 
   8 -12   4      426.84      370.07    141.51 o 
   9 -12   4      197.07      270.79    109.37 o 
  10 -12   4      135.99     -131.02    104.34 o 
  11 -12   4       47.99      -60.29    176.12 o 
 -12 -11   4       61.97       41.89    121.17 o 
 -11 -11   4        1.98     -354.57    236.38 o 
 -10 -11   4        7.61      -40.69    172.09 o 
  -9 -11   4      210.28       28.22    215.35 o 
  -8 -11   4     1647.54     2231.80    264.78 o 
  -7 -11   4     2480.61     2272.95    159.18 o 
  -6 -11   4        1.11      -17.29     76.54 o 
  -5 -11   4     2809.25     2974.29    257.10 o 
  -4 -11   4     6379.99     6042.53    337.49 o 
  -3 -11   4     8174.31     7913.32    420.74 o 
  -2 -11   4     2134.74     2035.94    132.96 o 
  -1 -11   4      797.22      803.66     91.31 o 
   0 -11   4      102.01      100.18     64.85 o 
   1 -11   4      640.63      581.54    110.94 o 
   2 -11   4     1548.41     1402.19    110.28 o 
   3 -11   4       30.01     -107.72     71.81 o 
   4 -11   4     1158.00     1314.47     67.43 o 
   5 -11   4     2383.25     2372.14     90.89 o 
   6 -11   4      543.99      662.22    229.15 o 
   7 -11   4     2200.49     2126.54    161.00 o 
   8 -11   4     7547.12     6909.90    281.00 o 
   9 -11   4     5445.80     5374.79    253.93 o 
  10 -11   4     1274.31     1370.06    151.99 o 
  11 -11   4      324.24      302.00    119.45 o 
 -13 -10   4     1164.25     1807.17    342.13 o 
 -12 -10   4      531.31      562.65    128.13 o 
 -11 -10   4      116.91       83.34    104.58 o 
 -10 -10   4     1666.81     2331.66    305.71 o 
  -9 -10   4     2108.81     2374.15    240.95 o 
  -8 -10   4       17.05     -220.31    148.04 o 
  -7 -10   4     3383.36     3403.68    284.45 o 
  -6 -10   4     9235.44     9092.71    339.87 o 
  -5 -10   4     3277.89     3200.15    172.56 o 
  -4 -10   4     2360.19     2242.12    219.54 o 
  -3 -10   4      411.11      460.89    136.00 o 
  -2 -10   4     4499.04     4450.95    191.57 o 
  -1 -10   4     8389.96     7846.45    401.44 o 
   0 -10   4    11766.74    11538.98    393.24 o 
   1 -10   4      143.71      110.00     28.47 o 
   2 -10   4     2944.89     2795.06    141.59 o 
   3 -10   4      208.95      201.73     61.47 o 
   4 -10   4      826.09      672.08     66.47 o 
   5 -10   4     3759.10     3851.45    194.08 o 
   6 -10   4     5769.46     5516.77    162.59 o 
   7 -10   4     1762.81     1967.40     95.45 o 
   8 -10   4      499.17      822.23    142.19 o 
   9 -10   4      919.01      767.13    136.06 o 
  10 -10   4      330.98      226.11    128.73 o 
  11 -10   4      956.50      561.09    170.42 o 
  12 -10   4     1377.00     1342.64    164.50 o 
 -13  -9   4      175.28       80.92    209.09 o 
 -12  -9   4      942.44      804.15    238.75 o 
 -11  -9   4      297.96      172.47    243.46 o 
 -10  -9   4        8.09      -72.34     85.93 o 
  -9  -9   4      137.83       62.01     85.87 o 
  -8  -9   4      104.62       54.62    189.22 o 
  -7  -9   4      165.51      285.91    139.30 o 
  -6  -9   4      469.86      733.30    162.03 o 
  -5  -9   4     1442.56     1364.90    109.03 o 
  -4  -9   4      232.13      306.16     67.56 o 
  -3  -9   4       16.65      -39.16     51.42 o 
  -2  -9   4      225.04       98.81    134.53 o 
  -1  -9   4       19.94       94.69     69.56 o 
   0  -9   4      919.23      925.77     56.74 o 
   1  -9   4      162.46      220.09     27.37 o 
   2  -9   4      962.69      920.66     46.58 o 
   3  -9   4     1794.22     1876.37     68.84 o 
   4  -9   4      330.89      338.60     66.44 o 
   5  -9   4     5426.77     5242.06    166.70 o 
   6  -9   4     9219.62     8689.95    261.88 o 
   7  -9   4     4180.99     4612.62    145.81 o 
   8  -9   4     1967.00     1981.03    144.45 o 
   9  -9   4     2501.33     2588.17    327.11 o 
  10  -9   4      758.39      432.66    134.38 o 
  11  -9   4      303.13       15.43    122.51 o 
  12  -9   4      393.32      317.81    151.47 o 
  13  -9   4      388.52      277.01    303.57 o 
 -13  -8   4      428.69      483.46    313.19 o 
 -12  -8   4      403.00      358.35    236.84 o 
 -11  -8   4      202.85      294.61    184.21 o 
 -10  -8   4      125.14      132.39    228.95 o 
  -9  -8   4        5.31       32.80     77.24 o 
  -8  -8   4     4241.13     4439.40    206.67 o 
  -7  -8   4    11144.01    11720.70    578.91 o 
  -6  -8   4    26978.60    26077.61   1136.81 o 
  -5  -8   4    11811.38    11270.99    528.11 o 
  -4  -8   4     2058.23     2079.41    176.48 o 
  -3  -8   4      238.34      326.22     59.19 o 
  -2  -8   4       73.51      103.73     48.12 o 
  -1  -8   4       72.64       93.24     81.30 o 
   0  -8   4     1090.16     1043.97     56.59 o 
   1  -8   4       41.97      -28.57     38.84 o 
   2  -8   4      772.45      833.62     90.46 o 
   3  -8   4      793.87      902.48     46.29 o 
   4  -8   4     1502.17     1629.05     73.12 o 
   5  -8   4    12788.45    13671.75    464.78 o 
   6  -8   4    16405.20    16162.67    375.60 o 
   7  -8   4    10768.63    10991.99    272.05 o 
   8  -8   4     1962.78     1881.10    160.86 o 
   9  -8   4        6.90      -88.36     76.75 o 
  10  -8   4      282.37      265.08    100.03 o 
  11  -8   4       36.98     -170.81    148.60 o 
  12  -8   4      464.13      389.11    147.25 o 
  13  -8   4      408.90      155.39    155.66 o 
 -14  -7   4      106.84      -16.32    173.86 o 
 -13  -7   4     1477.74     1567.93    230.42 o 
 -12  -7   4     2120.75     1571.97    213.31 o 
 -11  -7   4     1322.18     1382.85    248.94 o 
 -10  -7   4     1120.66     1259.05    199.21 o 
  -9  -7   4     3257.49     3504.58    282.87 o 
  -8  -7   4     2198.19     2418.34     95.60 o 
  -7  -7   4      882.71      890.54     56.87 o 
  -6  -7   4      131.64      178.41     33.41 o 
  -5  -7   4     1951.02     1966.40     98.54 o 
  -4  -7   4      102.99       84.53     38.03 o 
  -3  -7   4     2846.24     2752.95    189.77 o 
  -2  -7   4     1231.78     1338.16     86.30 o 
  -1  -7   4     7541.99     7840.48    268.93 o 
   0  -7   4    18127.63    18128.71    399.56 o 
   1  -7   4    13342.73    13134.96    344.82 o 
   2  -7   4      718.81      666.49     44.03 o 
   3  -7   4     4253.23     4207.84    122.66 o 
   4  -7   4       64.27        3.82     30.65 o 
   5  -7   4       25.50       29.76     33.48 o 
   6  -7   4     7617.88     7239.35    400.66 o 
   7  -7   4     5301.21     5307.60    156.28 o 
   8  -7   4     1264.15      956.01     74.58 o 
   9  -7   4      388.66      103.65    122.23 o 
  10  -7   4      791.46      854.46    115.73 o 
  11  -7   4      271.56      254.26    102.09 o 
  12  -7   4     1418.37     1525.23    207.35 o 
  13  -7   4     1751.01     1715.60    188.05 o 
 -12  -6   4     1246.37     1120.88    192.23 o 
 -11  -6   4       57.27       12.12     57.61 o 
 -10  -6   4     1101.16     1580.88    239.85 o 
  -9  -6   4      965.08     1043.16    100.44 o 
  -8  -6   4      759.40      795.18     80.63 o 
  -7  -6   4     1191.34     1108.87    113.78 o 
  -6  -6   4     2253.31     2154.47     78.36 o 
  -5  -6   4     1958.08     2030.67     68.66 o 
  -4  -6   4     1090.47     1213.79     69.17 o 
  -3  -6   4     2007.08     2094.28     86.82 o 
  -2  -6   4      506.17      614.15     68.51 o 
  -1  -6   4        6.04       45.04     28.62 o 
   0  -6   4       35.17       36.02     18.85 o 
   1  -6   4     2883.69     2475.80     64.90 o 
   2  -6   4    14015.04    15141.82    661.83 o 
   3  -6   4    12680.91    12125.34    279.70 o 
   4  -6   4     9423.33     9190.02    220.36 o 
   5  -6   4     7195.84     7143.99    180.02 o 
   6  -6   4     2810.37     2568.51     91.52 o 
   7  -6   4     1421.07     1500.94     74.50 o 
   8  -6   4      521.14      568.65     80.10 o 
   9  -6   4      142.57       76.63     63.05 o 
  10  -6   4      588.16      431.50    115.06 o 
  11  -6   4      325.85      -36.20    205.64 o 
  12  -6   4       59.28      116.96    105.96 o 
  13  -6   4      161.65       53.87    320.70 o 
  14  -6   4      331.74      471.60    195.09 o 
 -13  -5   4        0.69     -149.57     99.71 o 
 -12  -5   4      271.58      300.73    136.99 o 
 -11  -5   4      265.21       79.14    210.42 o 
 -10  -5   4      516.55      412.05     59.83 o 
  -9  -5   4     7372.85     7168.62    190.32 o 
  -8  -5   4     6945.77     7274.17    220.86 o 
  -7  -5   4       68.53       -2.74     52.99 o 
  -6  -5   4     3280.31     3248.18    114.95 o 
  -5  -5   4     4312.17     4007.83    108.22 o 
  -4  -5   4     8795.30     8715.52    200.91 o 
  -3  -5   4     1346.85     1447.53     61.41 o 
  -2  -5   4     2192.63     2509.25    170.65 o 
  -1  -5   4    10720.13    10262.76    262.18 o 
   0  -5   4     3660.89     3460.58    186.15 o 
   1  -5   4      726.49      671.13     29.45 o 
   2  -5   4       14.79       10.54     17.37 o 
   3  -5   4    11612.42    11502.08    263.32 o 
   4  -5   4    10140.38    10240.87    282.10 o 
   5  -5   4     2424.43     2368.79     81.89 o 
   6  -5   4     4859.58     4833.29    200.60 o 
   7  -5   4     5628.10     5668.64    155.04 o 
   8  -5   4     7944.62     8248.47    211.94 o 
   9  -5   4     1997.41     2023.86    155.06 o 
  10  -5   4      187.84      107.73    114.39 o 
  11  -5   4      822.85      795.10    127.67 o 
  12  -5   4     1161.29      847.52    177.41 o 
  13  -5   4     1406.46     1335.78    154.19 o 
  14  -5   4      742.55      518.13    132.68 o 
 -14  -4   4     2028.38     2456.30    157.51 o 
 -13  -4   4      406.21      312.77    274.40 o 
 -12  -4   4      109.86      111.71    136.14 o 
 -11  -4   4     2684.63     2765.90    168.79 o 
 -10  -4   4      947.01      852.19    120.68 o 
  -9  -4   4      620.14      551.65     58.84 o 
  -8  -4   4     9119.58     9028.83    223.82 o 
  -7  -4   4     3996.76     3884.43    170.86 o 
  -6  -4   4     4644.28     4838.62    148.84 o 
  -5  -4   4     5114.10     5171.18    151.94 o 
  -4  -4   4     9411.42    10028.71    227.41 o 
  -3  -4   4    17307.44    17492.30    445.68 o 
  -2  -4   4    21934.73    22099.50    484.56 o 
  -1  -4   4     5083.17     4516.34    131.64 o 
   0  -4   4     2157.11     2412.05     66.75 o 
   1  -4   4      265.61      411.16     44.30 o 
   2  -4   4      248.62      182.17     22.56 o 
   3  -4   4        2.17        3.68     20.15 o 
   4  -4   4     9360.92     9316.78    218.60 o 
   5  -4   4    12184.77    11604.55    388.32 o 
   6  -4   4     1014.34     1055.65     62.82 o 
   7  -4   4     2316.06     2304.70     92.53 o 
   8  -4   4      493.45      538.24     52.36 o 
   9  -4   4     1898.33     1937.44     89.75 o 
  10  -4   4     5723.83     5261.72    376.05 o 
  11  -4   4     2909.37     2962.26    198.73 o 
  12  -4   4      772.74      695.04    134.85 o 
  13  -4   4      428.28      125.36    140.04 o 
  14  -4   4      391.71      139.14    286.24 o 
 -14  -3   4      363.90      591.79    262.94 o 
 -13  -3   4        6.89       64.09     83.30 o 
 -12  -3   4       25.81       95.01     92.62 o 
 -11  -3   4       51.66      271.86    138.55 o 
 -10  -3   4      117.06      -34.20     81.52 o 
  -9  -3   4      288.88       77.48     85.62 o 
  -8  -3   4       48.89       61.80     39.54 o 
  -7  -3   4       69.76      126.05     36.57 o 
  -6  -3   4      206.17      268.31     34.69 o 
  -5  -3   4      102.90      -74.11     52.22 o 
  -4  -3   4      533.74      542.37     42.56 o 
  -3  -3   4      137.04      104.69     40.21 o 
  -2  -3   4       42.64       70.00     17.15 o 
  -1  -3   4     6137.06     5545.02    153.06 o 
   0  -3   4     1365.59     1743.05     51.02 o 
   1  -3   4       46.62      191.63     51.46 o 
   2  -3   4       27.15       10.74     23.19 o 
   3  -3   4       43.27       46.24     19.61 o 
   4  -3   4      906.10     1138.70     49.54 o 
   5  -3   4     4351.62     4367.07    117.52 o 
   6  -3   4     4324.71     4549.88    124.96 o 
   7  -3   4     9626.38     9587.71    234.86 o 
   8  -3   4     6877.74     6780.19    179.86 o 
   9  -3   4     3030.57     3175.91    146.21 o 
  10  -3   4     1090.94     1007.84     86.86 o 
  11  -3   4      167.30      275.14     92.24 o 
  12  -3   4      561.19      330.84    159.95 o 
  13  -3   4       86.52      109.61    129.24 o 
  14  -3   4       33.58     -123.87    151.82 o 
  15  -3   4      121.29     -323.00    215.33 o 
 -15  -2   4      288.49      461.81    186.90 o 
 -14  -2   4     1855.67     1923.50    191.46 o 
 -13  -2   4      931.21      828.65    240.66 o 
 -12  -2   4      243.09     -384.22    256.15 o 
 -11  -2   4     1183.96     1215.93     98.54 o 
 -10  -2   4      237.93     -139.78    125.26 o 
  -9  -2   4     1868.10     1649.75    131.49 o 
  -8  -2   4    20758.85    19752.74    628.35 o 
  -7  -2   4    19036.42    18951.78    876.98 o 
  -6  -2   4    15174.86    14703.01    331.64 o 
  -5  -2   4     3973.64     3963.29    105.33 o 
  -4  -2   4     2658.84     2788.79     78.57 o 
  -3  -2   4      253.64      310.91     34.70 o 
  -2  -2   4     4918.67     4826.36    230.22 o 
  -1  -2   4    10022.69    11233.10    288.23 o 
   0  -2   4      201.28      357.48     25.85 o 
   1  -2   4     6026.73     6933.75    139.79 o 
   2  -2   4      830.46      954.39     31.93 o 
   3  -2   4     3190.23     3355.38     88.43 o 
   4  -2   4    27602.67    27529.12    703.84 o 
   5  -2   4    27745.47    27878.09    610.54 o 
   6  -2   4    23572.82    23491.31    521.19 o 
   7  -2   4     4369.57     4694.87    130.99 o 
   8  -2   4     1134.90      941.40     79.07 o 
   9  -2   4     2183.13     2009.25    104.53 o 
  10  -2   4     2329.26     2235.24    125.03 o 
  11  -2   4     2084.97     2092.44    191.14 o 
  12  -2   4      565.90      635.77    111.03 o 
  13  -2   4      174.48       98.77    265.28 o 
  14  -2   4      717.74      708.04    168.63 o 
  15  -2   4      281.38      244.87    158.88 o 
 -15  -1   4       43.69      137.71    129.20 o 
 -14  -1   4     1185.31     1558.35    203.28 o 
 -13  -1   4     1862.81     1845.95    168.72 o 
 -12  -1   4      562.56      506.27    152.18 o 
 -11  -1   4       60.46      -75.92    209.89 o 
 -10  -1   4     3157.88     3083.05    139.25 o 
  -9  -1   4     2907.55     3053.09    130.57 o 
  -8  -1   4      121.68      291.26    102.84 o 
  -7  -1   4       28.71       29.42     72.91 o 
  -6  -1   4     3217.51     3422.01    153.31 o 
  -5  -1   4     5732.55     5763.10    142.53 o 
  -4  -1   4      401.31      369.76     27.85 o 
  -3  -1   4     2126.25     2448.28     59.55 o 
  -2  -1   4    43007.30    42402.27   1842.12 o 
  -1  -1   4    43940.96    43210.18   1066.49 o 
   0  -1   4     5792.22     6058.94    159.64 o 
   1  -1   4       72.06       68.97     11.86 o 
   2  -1   4       27.91       42.74     15.21 o 
   3  -1   4     1558.73     1373.87     48.28 o 
   4  -1   4     1826.97     2205.82     70.45 o 
   5  -1   4     5012.35     4619.50    121.34 o 
   6  -1   4     1584.79     1778.64    156.79 o 
   7  -1   4      166.94      115.17     33.96 o 
   8  -1   4      231.77      276.84     51.61 o 
   9  -1   4        8.86      -59.61    108.37 o 
  10  -1   4     1037.81      977.44     99.96 o 
  11  -1   4     2624.54     2644.23    135.41 o 
  12  -1   4     3128.94     3419.17    221.68 o 
  13  -1   4       15.93       87.03    100.25 o 
  14  -1   4       88.58      103.20    291.26 o 
  15  -1   4       26.33     -277.66    185.11 o 
 -15   0   4     1409.14     1389.06    348.96 o 
 -14   0   4      812.88      669.80    134.04 o 
 -13   0   4      810.96      947.69    203.18 o 
 -12   0   4      293.72     -171.07    138.66 o 
 -11   0   4     1338.35     1229.94    140.95 o 
 -10   0   4     1291.42     1346.93    224.46 o 
  -9   0   4      106.36       92.33     56.87 o 
  -8   0   4     4012.10     3923.07    103.12 o 
  -7   0   4     8437.69     8904.29    315.91 o 
  -6   0   4     5986.00     6006.67    217.00 o 
  -5   0   4     2237.33     2235.63     82.72 o 
  -4   0   4     1790.82     1653.81     54.67 o 
  -3   0   4     6241.22     6240.47    128.83 o 
  -2   0   4     1057.29      840.38     32.04 o 
  -1   0   4   127942.13   129371.59   3857.17 o 
   0   0   4     7253.54     6005.87    156.27 o 
   1   0   4      386.45      213.10     11.29 o 
   2   0   4     2381.80     1923.69     55.39 o 
   3   0   4     8736.50     9624.25    218.17 o 
   4   0   4    17080.01    16655.85    369.39 o 
   5   0   4    26513.95    26628.70    838.21 o 
   6   0   4    12458.50    12573.21    290.17 o 
   7   0   4     1187.04     1011.58     78.40 o 
   8   0   4      135.68      -88.30    150.18 o 
   9   0   4        7.13      -52.44     47.34 o 
  10   0   4        6.96      -60.82     52.89 o 
  11   0   4      470.10      419.58    108.86 o 
  12   0   4      876.34      631.64    129.94 o 
  13   0   4       83.01      -60.47    155.32 o 
  14   0   4      153.73     -431.93    287.96 o 
  15   0   4      670.86      667.09    141.79 o 
 -14   1   4      255.40      267.36    313.78 o 
 -13   1   4     1041.70      744.19    127.88 o 
 -12   1   4       92.17       10.55     95.37 o 
 -11   1   4     2445.99     2533.17    188.50 o 
 -10   1   4     6332.44     6208.73    259.35 o 
  -9   1   4     5313.69     5379.37    240.66 o 
  -8   1   4      608.71      441.19    181.63 o 
  -7   1   4     1902.63     1987.06     60.43 o 
  -6   1   4     4955.94     5042.00    114.30 o 
  -5   1   4       61.75      -47.90     31.93 o 
  -4   1   4       53.13      -18.05     27.08 o 
  -3   1   4     1902.44     1669.47    129.60 o 
  -2   1   4     5032.30     4413.27    104.26 o 
  -1   1   4    40622.52    43085.42   1060.70 o 
   0   1   4    12197.80    11442.14    360.90 o 
   1   1   4     9067.66     8745.27    283.25 o 
   2   1   4    35189.48    35666.94    887.32 o 
   3   1   4    35311.76    36198.78   1598.36 o 
   4   1   4    21131.19    21529.17    418.39 o 
   5   1   4      631.59      575.77     34.75 o 
   6   1   4     8402.43     8858.03    208.54 o 
   7   1   4     2390.60     2582.54    108.00 o 
   8   1   4      596.53      588.99     72.51 o 
   9   1   4      414.28      506.26    112.20 o 
  10   1   4     3757.17     3601.09    145.14 o 
  11   1   4     2407.48     2407.25    126.90 o 
  12   1   4     3699.41     3332.30    207.28 o 
  13   1   4     1024.80      942.12    141.21 o 
  14   1   4      154.89       62.21    152.67 o 
  15   1   4      978.09     1294.84    226.30 o 
 -14   2   4      486.80      430.37    161.31 o 
 -13   2   4      237.77      329.16    251.65 o 
 -12   2   4      113.55       50.38     92.40 o 
 -11   2   4       10.36      -75.46     79.96 o 
 -10   2   4     2125.32     2308.74    179.37 o 
  -9   2   4      559.55      634.55    113.51 o 
  -8   2   4       82.83       30.52     90.47 o 
  -7   2   4      550.42      582.26    169.07 o 
  -6   2   4     3513.70     3361.14    148.97 o 
  -5   2   4    11427.28    10870.83    357.74 o 
  -4   2   4    39224.46    38593.84   1700.55 o 
  -3   2   4    34052.10    32732.02    705.16 o 
  -2   2   4     9642.89     9898.29    317.86 o 
  -1   2   4     1593.90     1702.26     67.73 o 
   0   2   4     3107.52     3024.89    108.90 o 
   1   2   4      251.13      369.91     35.73 o 
   2   2   4     4254.05     4350.44    231.53 o 
   3   2   4    26773.97    27072.31    820.77 o 
   4   2   4     5997.54     6159.93    206.37 o 
   5   2   4      254.51      304.82     28.58 o 
   6   2   4     1444.60     1439.58     59.34 o 
   7   2   4     2612.28     2636.08     87.54 o 
   8   2   4     7009.72     7363.16    224.46 o 
   9   2   4    14543.28    14213.36    332.14 o 
  10   2   4     7572.59     7901.90    252.07 o 
  11   2   4      263.72      288.45     69.80 o 
  12   2   4        8.00      -85.66     66.41 o 
  13   2   4      914.89      882.67    257.34 o 
  14   2   4     1015.93      691.71    160.71 o 
  15   2   4     1721.57     1751.42    191.85 o 
 -14   3   4       17.11       24.25    190.10 o 
 -13   3   4       46.12      -31.15    138.61 o 
 -12   3   4      466.74      597.75    156.84 o 
 -11   3   4      356.66      -20.35    253.74 o 
 -10   3   4       34.75      -44.95     78.26 o 
  -9   3   4      911.28      829.85    194.95 o 
  -8   3   4      824.99      791.28    117.99 o 
  -7   3   4      265.82      210.95     80.34 o 
  -6   3   4      858.72      535.34    151.72 o 
  -5   3   4     1053.54     1237.46     85.81 o 
  -4   3   4      107.69       70.65     39.64 o 
  -3   3   4      141.34      166.19     19.58 o 
  -2   3   4      315.10      263.47     42.37 o 
  -1   3   4      392.97      514.78     42.53 o 
   0   3   4      783.23     1141.29     96.99 o 
   1   3   4        2.31      -54.88     36.59 o 
   2   3   4    11884.76    13705.72    425.12 o 
   3   3   4    15434.90    14776.25    369.49 o 
   4   3   4     2413.71     2441.49     82.90 o 
   5   3   4     8001.59     8391.20    223.65 o 
   6   3   4     7524.96     7611.19    261.67 o 
   7   3   4     4556.68     4504.88    123.72 o 
   8   3   4      404.97      394.08     45.65 o 
   9   3   4      376.90      349.29     92.54 o 
  10   3   4      264.54      177.96     82.94 o 
  11   3   4      901.36      802.84    103.67 o 
  12   3   4       34.68     -178.54    119.02 o 
  13   3   4      156.39      -74.64     94.80 o 
  14   3   4      266.35     -144.18    252.47 o 
  15   3   4      432.53      571.88    191.99 o 
 -14   4   4      696.50      797.23    140.74 o 
 -13   4   4      226.88      369.56    189.33 o 
 -12   4   4     1266.19     1212.33    150.49 o 
 -11   4   4      153.82      116.52    122.25 o 
 -10   4   4     1519.14     1212.67    253.24 o 
  -9   4   4    10346.63     9884.50    363.39 o 
  -8   4   4    14460.53    14310.50    483.79 o 
  -7   4   4     2334.77     2184.75    148.61 o 
  -6   4   4      932.84      782.57     85.12 o 
  -5   4   4     2823.59     2811.87    140.03 o 
  -4   4   4    22470.37    21329.55    970.40 o 
  -3   4   4    11086.39    11558.10    369.72 o 
  -2   4   4     7130.84     7663.68    366.71 o 
  -1   4   4     2391.12     2707.20    157.07 o 
   2   4   4     2435.86     2456.43    125.08 o 
   3   4   4    19347.81    19247.28    570.64 o 
   4   4   4    42128.39    42308.34   1235.56 o 
   5   4   4    17691.29    18510.83    466.95 o 
   6   4   4     7140.66     7134.12    198.19 o 
   7   4   4     3192.82     3428.19    123.13 o 
   8   4   4     8507.85     8177.62    204.71 o 
   9   4   4    10065.66    10325.62    253.85 o 
  10   4   4     4225.87     4831.58    147.24 o 
  11   4   4      336.78      257.77    100.21 o 
  12   4   4     1211.86     1353.88     94.33 o 
  13   4   4      691.22      837.30    166.13 o 
  14   4   4       17.63       38.69    141.41 o 
  15   4   4     1041.05      744.63    144.71 o 
 -14   5   4      902.97     1311.67    345.01 o 
 -13   5   4       94.38      105.75    110.33 o 
 -12   5   4      197.81      614.85    238.52 o 
 -11   5   4      584.51      570.35    150.88 o 
 -10   5   4      439.85      310.96    123.32 o 
  -9   5   4      390.71      486.90    136.49 o 
  -8   5   4      623.29      811.27     98.90 o 
  -7   5   4     3466.75     3127.89    159.09 o 
  -6   5   4     8718.58     8714.54    308.64 o 
  -5   5   4     2576.37     2399.80    125.73 o 
  -4   5   4     2159.16     2055.41     75.40 o 
  -3   5   4    10576.89    10881.29    522.14 o 
  -2   5   4     9901.27     9797.13    463.20 o 
  -1   5   4      170.64      164.48     49.87 o 
   1   5   4     3135.73     2970.94    153.63 o 
   2   5   4     1686.36     1472.64     96.73 o 
   3   5   4     1955.37     2484.84    146.62 o 
   4   5   4      569.43      546.65     45.08 o 
   5   5   4     3301.27     2907.31    114.65 o 
   6   5   4     5279.09     5477.04    196.93 o 
   7   5   4     1677.10     1415.51     78.60 o 
   8   5   4      137.38       72.14     68.25 o 
   9   5   4     1108.65     1113.00    128.49 o 
  10   5   4     1622.52     1664.13     86.63 o 
  11   5   4      440.26      221.58     59.09 o 
  12   5   4       12.26       23.25    149.35 o 
  13   5   4       51.87      100.12    130.09 o 
  14   5   4      112.20     -275.51    224.85 o 
  15   5   4      546.61      486.04    181.65 o 
 -13   6   4     1835.19     1811.62    334.98 o 
 -12   6   4       53.66       -0.51    105.68 o 
 -11   6   4       65.13      115.81     98.32 o 
 -10   6   4     1114.38     1431.45    164.62 o 
  -9   6   4     1621.80     1321.12    128.21 o 
  -8   6   4      356.19      501.52    119.99 o 
  -7   6   4     1381.79     1324.95    207.45 o 
  -6   6   4      634.13      646.32     80.93 o 
  -5   6   4       39.65       21.03     24.86 o 
  -4   6   4     4821.19     4871.45    150.05 o 
  -3   6   4     9158.29     8660.47    288.23 o 
  -2   6   4      906.77      625.79    114.23 o 
  -1   6   4      871.56      760.01     79.72 o 
   1   6   4      512.09      437.20     60.49 o 
   2   6   4    12898.44    14172.46    612.96 o 
   3   6   4    33267.42    32611.18    957.76 o 
   4   6   4    25862.87    27051.10   1143.11 o 
   5   6   4     7657.74     7600.28    247.18 o 
   6   6   4     1351.38     1420.66     81.61 o 
   7   6   4       81.80      100.87     39.06 o 
   8   6   4     1655.24     1503.62    100.91 o 
   9   6   4     4657.49     4623.92    159.34 o 
  10   6   4      659.22      505.79    104.31 o 
  11   6   4       66.55      154.36     58.31 o 
  12   6   4        8.65       54.64     72.48 o 
  13   6   4        9.40      -21.06     95.79 o 
  14   6   4      532.44      710.17    212.56 o 
 -13   7   4      199.18       63.95    139.16 o 
 -12   7   4     1708.96     1593.42    201.05 o 
 -11   7   4     4170.62     4478.57    233.74 o 
 -10   7   4     1454.68     1343.29    137.90 o 
  -9   7   4        3.74      142.32    184.92 o 
  -8   7   4      399.40      515.92    107.98 o 
  -7   7   4        8.73       17.35     98.36 o 
  -6   7   4      131.66      333.06    195.00 o 
  -5   7   4     1322.38     1300.24     66.21 o 
  -4   7   4       17.11       16.06     31.27 o 
  -3   7   4     6593.82     6416.01    312.91 o 
  -2   7   4    18040.88    18093.42    825.75 o 
  -1   7   4     2581.49     2602.13    166.66 o 
   0   7   4     2651.96     2426.84    161.56 o 
   1   7   4    13869.78    13877.54    609.45 o 
   2   7   4    15404.36    14809.56    645.39 o 
   3   7   4     1433.80     1710.06    142.32 o 
   4   7   4      773.31      736.63    104.18 o 
   5   7   4      476.90      566.89     69.03 o 
   6   7   4     2326.82     2400.02    184.49 o 
   7   7   4     3023.18     2988.21    132.81 o 
   8   7   4      614.45      700.54     62.97 o 
   9   7   4     3428.64     3663.22    157.20 o 
  10   7   4     6487.68     6434.78    180.19 o 
  11   7   4     4429.93     4732.11    183.00 o 
  12   7   4       75.41      -11.22    262.20 o 
  13   7   4     1105.55     1245.51    115.88 o 
  14   7   4      544.24      633.99    179.19 o 
 -13   8   4       83.64     -186.57    169.72 o 
 -12   8   4      330.34      451.80    135.33 o 
 -11   8   4      181.37       83.58    149.08 o 
 -10   8   4       64.88      -89.13    245.38 o 
  -9   8   4      156.10       97.59     87.91 o 
  -8   8   4        7.30       49.23     79.52 o 
  -7   8   4     1583.95     1508.07    145.62 o 
  -6   8   4    13728.44    13288.63    447.66 o 
  -5   8   4    19259.21    18940.55    608.46 o 
  -4   8   4    11525.44    11378.61    308.44 o 
  -3   8   4     5218.45     5123.64    193.41 o 
  -2   8   4     2806.45     2639.13    182.74 o 
  -1   8   4     2184.88     2419.98    178.86 o 
   0   8   4     7507.97     7243.05    247.82 o 
   1   8   4     4708.20     5454.30    277.38 o 
   2   8   4     3458.16     3600.61    199.86 o 
   3   8   4      323.38      381.65     45.49 o 
   4   8   4      992.20     1113.60     70.85 o 
   5   8   4      246.58      273.14     72.53 o 
   6   8   4     7050.31     6896.22    235.62 o 
   7   8   4    13640.54    14143.21    449.46 o 
   8   8   4     2671.55     3061.11    145.92 o 
   9   8   4      403.77      368.62     75.70 o 
  10   8   4      647.31      679.95     78.16 o 
  11   8   4      758.83      675.87    112.90 o 
  12   8   4      216.13       21.76    166.16 o 
  13   8   4     1766.34     2227.08    307.49 o 
  14   8   4     1102.66      650.85    187.05 o 
 -12   9   4      396.09      213.26    209.88 o 
 -11   9   4      871.40     1094.41    158.82 o 
 -10   9   4      181.22      195.26    132.07 o 
  -9   9   4      173.34       64.54    150.61 o 
  -8   9   4      932.39      836.48    113.52 o 
  -7   9   4      165.70       12.08     75.86 o 
  -6   9   4     1080.03     1186.87    168.21 o 
  -5   9   4     3936.96     3644.58    173.40 o 
  -4   9   4     6798.96     7085.93    263.89 o 
  -3   9   4      730.18      438.11    154.96 o 
  -2   9   4       69.01       40.55     46.81 o 
  -1   9   4      231.75      257.13     72.04 o 
   0   9   4     2426.27     2483.62    131.84 o 
   1   9   4     4866.80     4877.06    184.81 o 
   2   9   4     4018.62     3438.64    202.71 o 
   3   9   4      676.11      762.30    125.17 o 
   4   9   4        8.57       35.00     41.09 o 
   5   9   4     1738.33     1845.72     97.07 o 
   6   9   4      530.01      337.46     88.23 o 
   7   9   4      366.56      512.10     81.39 o 
   8   9   4       85.66       21.70    100.10 o 
   9   9   4      278.95      177.16    183.68 o 
  10   9   4      529.23      504.31    100.70 o 
  11   9   4      415.64      448.34    102.76 o 
  12   9   4      274.70      270.89    274.89 o 
  13   9   4      943.79      698.15    192.81 o 
 -12  10   4      189.49      153.39    126.32 o 
 -11  10   4     1719.20     1522.98    252.31 o 
 -10  10   4     2920.97     2653.33    202.63 o 
  -9  10   4     1107.51     1316.96    147.33 o 
  -8  10   4      567.90      537.22    139.79 o 
  -7  10   4      876.03     1171.23    270.02 o 
  -6  10   4     2974.55     3371.09    175.63 o 
  -5  10   4    11593.58    11544.27    549.38 o 
  -4  10   4    16064.66    16295.73    545.09 o 
  -3  10   4     2113.75     2255.81    193.65 o 
  -2  10   4     2846.40     2554.13    209.57 o 
  -1  10   4     5246.02     5622.58    217.78 o 
   0  10   4     1021.75     1041.82     82.14 o 
   1  10   4     1054.38     1071.00     78.85 o 
   2  10   4     6751.27     7420.13    378.22 o 
   3  10   4     5475.23     5002.43    273.13 o 
   4  10   4     2056.20     2162.43    199.45 o 
   5  10   4     2080.05     2294.13    114.10 o 
   6  10   4     3154.40     3027.35    139.48 o 
   7  10   4     8914.63     8953.71    441.90 o 
   8  10   4    11691.21    12365.66    591.88 o 
   9  10   4     6352.22     5715.97    332.91 o 
  10  10   4       25.79     -279.13    206.51 o 
  11  10   4      334.83      370.49    106.42 o 
  12  10   4      240.99      168.24    156.76 o 
  13  10   4      263.29      322.58    322.46 o 
 -11  11   4       41.31      -62.54    113.48 o 
 -10  11   4      328.53      499.58    227.15 o 
  -9  11   4     1174.32     1417.95    213.84 o 
  -8  11   4     5060.06     4462.03    224.66 o 
  -7  11   4     6276.12     6047.36    258.35 o 
  -6  11   4     3741.09     3736.99    209.94 o 
  -5  11   4      679.38      573.79    131.90 o 
  -4  11   4       69.18       75.73     64.89 o 
  -3  11   4       21.82       96.63    172.36 o 
  -2  11   4      890.22      621.60    167.35 o 
  -1  11   4      122.82      136.33     92.18 o 
   0  11   4      385.49      178.77    110.93 o 
   1  11   4     1034.08      893.52     80.17 o 
   2  11   4      626.54      633.88     69.25 o 
   3  11   4      167.26      384.89    156.71 o 
   4  11   4     2245.41     1762.22    166.33 o 
   5  11   4     3794.90     3769.84    261.93 o 
   6  11   4      716.92      158.45    156.55 o 
   7  11   4      103.30      362.36    115.15 o 
   8  11   4      312.25      188.90    116.38 o 
   9  11   4      516.76      510.44    200.33 o 
  10  11   4       23.39      122.16    171.88 o 
  11  11   4        9.02      122.42    224.66 o 
  12  11   4       15.87       72.08    157.82 o 
 -10  12   4      804.03     1010.27    364.54 o 
  -9  12   4      613.90      594.99    125.17 o 
  -8  12   4      733.47      754.78    198.93 o 
  -7  12   4      592.97      774.73    134.34 o 
  -6  12   4      281.54      289.40    174.30 o 
  -5  12   4     1366.08     1556.44    246.58 o 
  -4  12   4     2524.82     3062.00    249.56 o 
  -3  12   4     3462.46     3413.20    172.02 o 
  -2  12   4      192.50      175.85     59.39 o 
  -1  12   4     1139.98      910.40    123.94 o 
   0  12   4     1061.53     1146.52    109.05 o 
   1  12   4     2188.96     1675.95    212.43 o 
   2  12   4     5537.42     5648.32    318.80 o 
   3  12   4    10310.48    10484.73    509.14 o 
   4  12   4     2478.16     2635.46    253.53 o 
   5  12   4      233.47      321.76    176.51 o 
   6  12   4     1199.45     1228.07    184.24 o 
   7  12   4     2758.46     2980.44    265.87 o 
   8  12   4     2206.11     2456.92    223.18 o 
   9  12   4     1019.16     1097.30    166.97 o 
  10  12   4      202.50       -4.80    237.52 o 
  12  12   4       29.57       68.55    214.64 o 
 -10  13   4        5.32       34.62    155.11 o 
  -9  13   4        1.85      -53.80    195.17 o 
  -8  13   4      376.76      303.76    113.98 o 
  -7  13   4     3360.12     3971.26    333.23 o 
  -6  13   4     1768.79     2346.49    320.76 o 
  -5  13   4      114.36      402.78    215.33 o 
  -4  13   4     4245.64     4477.70    324.49 o 
  -3  13   4     2483.77     2407.98    182.44 o 
  -2  13   4      160.41      203.60     66.04 o 
  -1  13   4      723.28      706.86    101.07 o 
   0  13   4     1132.31      799.84    183.94 o 
   1  13   4     3866.19     4033.80    192.17 o 
   2  13   4      915.30      775.82    169.60 o 
   3  13   4      687.80      529.22    206.16 o 
   4  13   4      931.77      888.87    142.50 o 
   5  13   4     3419.90     3474.89    251.51 o 
   6  13   4     3425.11     3762.28    279.91 o 
   7  13   4      198.86       46.74    161.76 o 
   8  13   4     3251.94     3538.77    301.07 o 
   9  13   4     3749.70     4077.00    292.43 o 
  10  13   4     1060.42     1070.66    187.88 o 
  -9  14   4      231.37      213.79    230.55 o 
  -8  14   4      260.37      352.44    261.33 o 
  -7  14   4     1469.13     1850.50    242.12 o 
  -6  14   4     3302.43     3735.92    312.01 o 
  -5  14   4     2098.17     2524.05    250.94 o 
  -4  14   4     1714.24     2126.57    244.26 o 
  -3  14   4     2832.90     2944.87    243.72 o 
  -2  14   4     3212.59     3259.41    279.83 o 
  -1  14   4      908.62      744.66    108.92 o 
   0  14   4       65.39      -26.37     81.80 o 
   1  14   4       87.39      -76.61    185.91 o 
   2  14   4      637.32      412.47    171.10 o 
   3  14   4      254.46      187.85    152.68 o 
   4  14   4     1021.06      944.78    234.32 o 
   5  14   4     1193.45     1087.58    165.33 o 
   6  14   4     1139.29     1096.59    175.80 o 
   7  14   4     1689.93     1533.10    262.83 o 
   8  14   4     1405.83     1403.69    234.40 o 
   9  14   4     1065.98      755.42    206.38 o 
  -5  15   4     2440.61     3239.32    295.21 o 
  -4  15   4       48.90      197.57    152.29 o 
  -3  15   4      175.90     -101.83    215.22 o 
  -2  15   4       55.90       68.46    118.81 o 
  -1  15   4     1464.98     1560.47    224.75 o 
   0  15   4     4025.69     3875.99    319.48 o 
   1  15   4     1893.09     2017.35    157.90 o 
   2  15   4       14.38     -128.46     86.53 o 
   3  15   4      289.19      134.00    196.51 o 
   4  15   4       34.38      146.34    162.58 o 
   5  15   4      226.93      239.86    201.59 o 
   6  15   4      386.82      427.01    161.31 o 
   7  15   4      151.73      347.63    152.87 o 
   8  15   4      242.85      174.51    151.72 o 
   9  15   4      831.11      870.49    276.91 o 
  -6  16   4     3449.14     3443.23    313.53 o 
  -5  16   4     2482.25     3468.04    345.30 o 
  -4  16   4      363.21      364.76    178.73 o 
  -3  16   4      448.19      544.02    174.63 o 
  -2  16   4      464.26      228.37    237.86 o 
  -1  16   4      106.84        3.01    223.04 o 
   0  16   4      397.43      353.71    212.99 o 
   1  16   4      977.63     1221.99    243.08 o 
   2  16   4      273.69      240.12    106.02 o 
   3  16   4       27.96       10.45    102.47 o 
   4  16   4      641.56      995.59    240.72 o 
   5  16   4     4177.12     4815.63    353.26 o 
   6  16   4     7744.09     8576.29    490.13 o 
   7  16   4     5506.11     6906.30    465.78 o 
   8  16   4     1273.80     1055.55    207.16 o 
  -5  17   4      423.86      638.14    221.58 o 
  -4  17   4      239.37      217.03    231.33 o 
  -3  17   4       18.31     -441.78    294.52 o 
  -2  17   4      170.12       39.97    167.38 o 
  -1  17   4      149.80      -28.82    103.06 o 
   0  17   4      394.62      496.69    241.90 o 
   1  17   4       57.69      -39.83    180.72 o 
   2  17   4      206.15      397.97    257.23 o 
   3  17   4      640.35      645.48    134.72 o 
   4  17   4     1086.14     1072.03    147.93 o 
   5  17   4      962.54      810.66    142.78 o 
   6  17   4      320.78      524.67    234.70 o 
   7  17   4       65.39      210.11    217.49 o 
  -3  18   4       36.28      223.97    222.07 o 
  -2  18   4      156.66     -172.41    294.04 o 
  -1  18   4       56.97     -242.87    167.17 o 
   0  18   4     1419.63     1278.46    156.79 o 
   1  18   4     1500.89     1396.95    318.05 o 
   2  18   4      797.88     1180.41    262.98 o 
   3  18   4      529.09       54.83    224.59 o 
   4  18   4       39.15      939.75    276.67 o 
   5  18   4       55.57      211.17    133.63 o 
  -3 -18   5     1481.48     1520.83    190.24 o 
  -2 -18   5     1961.78     2657.38    345.34 o 
  -1 -18   5     1601.83     1527.78    171.46 o 
   0 -18   5      573.93      705.05    143.19 o 
   1 -18   5      216.56      -97.02    204.86 o 
   2 -18   5      676.63      728.90    188.26 o 
  -6 -17   5      430.71      150.25    285.56 o 
  -5 -17   5      858.21      836.62    148.58 o 
  -4 -17   5      219.35      181.82    122.64 o 
  -3 -17   5      290.85      255.87    179.46 o 
  -2 -17   5      423.98      471.73    146.06 o 
  -1 -17   5     1228.14     1105.30    188.87 o 
   0 -17   5     1682.81     1734.43    170.26 o 
   1 -17   5     1370.45     1395.73    155.61 o 
   2 -17   5      173.90     -357.92    268.55 o 
   3 -17   5      150.10      175.55    172.53 o 
   4 -17   5      112.93       51.52    135.83 o 
   5 -17   5      617.08      483.78    250.50 o 
  -7 -16   5       31.36      -66.34    157.47 o 
  -6 -16   5      268.30      201.39    152.64 o 
  -5 -16   5      601.44      794.14    266.38 o 
  -4 -16   5     1275.59     1166.16    147.52 o 
  -3 -16   5     1065.98     1035.21    143.46 o 
  -2 -16   5      607.00      602.58    198.02 o 
  -1 -16   5      242.03      264.33    134.45 o 
   0 -16   5      600.34      650.64    160.78 o 
   1 -16   5      317.69      189.17    246.69 o 
   2 -16   5       43.56      -25.60    100.00 o 
   3 -16   5      495.67      396.63    116.66 o 
   4 -16   5      164.18       17.44    196.35 o 
   5 -16   5       11.64     -200.08    184.16 o 
   6 -16   5      291.07      267.73    229.00 o 
  -9 -15   5      231.91      172.33    337.69 o 
  -8 -15   5      118.25      -50.18    114.88 o 
  -7 -15   5      375.25      256.98    123.84 o 
  -6 -15   5     3061.08     3215.92    224.19 o 
  -5 -15   5     5673.84     5431.04    261.07 o 
  -4 -15   5     6398.82     6458.80    301.28 o 
  -3 -15   5     1583.20     1659.28    156.67 o 
  -2 -15   5      250.42      213.72    100.83 o 
  -1 -15   5       81.00      -45.65    228.93 o 
   0 -15   5      259.42      166.28    143.75 o 
   1 -15   5      103.03      158.87    103.37 o 
   2 -15   5       26.52      146.90    157.08 o 
   3 -15   5      494.41      349.56    105.12 o 
   4 -15   5      530.37      446.87    111.88 o 
   5 -15   5      156.73      -19.38    186.34 o 
   6 -15   5      503.73      426.85    196.04 o 
   7 -15   5     1862.71     2104.26    241.60 o 
   8 -15   5     1593.34     1427.44    287.23 o 
 -10 -14   5      706.92      817.59    247.43 o 
  -9 -14   5       27.01      -52.02    211.19 o 
  -8 -14   5      606.08      280.16    282.32 o 
  -7 -14   5      459.19      438.64    122.82 o 
  -6 -14   5      163.72      154.84    105.38 o 
  -5 -14   5      630.51      748.26    168.65 o 
  -4 -14   5      415.97      577.11    126.48 o 
  -3 -14   5      126.75      192.09    125.55 o 
  -2 -14   5      621.12      424.79    218.23 o 
  -1 -14   5      298.09      352.91     97.08 o 
   0 -14   5      851.41      908.50    115.86 o 
   1 -14   5     5743.46     5883.24    274.79 o 
   2 -14   5     3308.04     3109.50    186.55 o 
   3 -14   5      163.20        8.31    133.60 o 
   4 -14   5      106.49      -10.69     87.18 o 
   5 -14   5       20.63      -59.03     86.79 o 
   6 -14   5      698.47      504.35    152.46 o 
   7 -14   5     3523.97     3810.42    326.71 o 
   8 -14   5     2609.60     2750.83    251.68 o 
   9 -14   5      592.96      553.66    248.71 o 
 -11 -13   5      195.17       54.38    124.66 o 
 -10 -13   5      241.31      436.04    131.78 o 
  -9 -13   5      504.87      908.85    264.56 o 
  -8 -13   5      556.47      403.59    172.77 o 
  -7 -13   5     1698.58     2214.05    268.57 o 
  -6 -13   5     1934.82     1833.31    154.74 o 
  -5 -13   5     1109.92      838.50    117.36 o 
  -4 -13   5      645.27      473.98    227.14 o 
  -3 -13   5      291.69      317.24    124.56 o 
  -2 -13   5      458.16      521.81    110.54 o 
  -1 -13   5      183.99      -35.60    132.16 o 
   0 -13   5       64.18       86.00     76.54 o 
   1 -13   5      715.66      572.31     96.10 o 
   2 -13   5      558.14      589.50    202.87 o 
   3 -13   5     1037.69     1041.26    137.23 o 
   4 -13   5     1408.50     1588.40    141.13 o 
   5 -13   5     2464.67     2321.83    260.46 o 
   6 -13   5     3333.80     3201.21    185.07 o 
   7 -13   5     2074.85     2490.86    243.60 o 
   8 -13   5     1535.14     1654.75    252.42 o 
   9 -13   5      525.30      733.88    214.34 o 
  10 -13   5      172.65      -55.37    112.18 o 
 -11 -12   5      810.80     1161.28    336.47 o 
 -10 -12   5      744.32      763.54    134.81 o 
  -9 -12   5       55.89      -68.57    103.54 o 
  -8 -12   5     2677.24     3064.46    294.65 o 
  -7 -12   5     5150.05     5203.70    329.26 o 
  -6 -12   5      462.44      593.68    175.75 o 
  -5 -12   5      593.25     -163.98    201.10 o 
  -4 -12   5     1953.37     2060.33    145.98 o 
  -3 -12   5     1942.56     2272.28    153.24 o 
  -2 -12   5     1086.16     1225.98    148.31 o 
  -1 -12   5     2280.22     2251.51    144.68 o 
   0 -12   5     4252.63     4352.78    209.89 o 
   1 -12   5     3885.20     3807.13    185.42 o 
   2 -12   5     2881.80     2813.76    160.77 o 
   3 -12   5      533.55      446.45     86.58 o 
   4 -12   5      379.24      386.63    133.08 o 
   5 -12   5     2454.42     2538.46    152.38 o 
   6 -12   5     1726.37     1876.23    111.29 o 
   7 -12   5       69.55       91.21     67.37 o 
   8 -12   5     2216.77     1982.28    124.08 o 
   9 -12   5     1164.00     1141.74    140.19 o 
  10 -12   5      109.39      -20.31    151.36 o 
  11 -12   5       29.99       92.98    149.07 o 
 -12 -11   5     1319.07     1623.59    287.88 o 
 -11 -11   5       57.74     -106.73    188.38 o 
 -10 -11   5      759.70      524.11    254.25 o 
  -9 -11   5       30.26      -32.23     95.84 o 
  -8 -11   5      543.04      676.15    112.54 o 
  -7 -11   5     3768.84     4145.27    326.79 o 
  -6 -11   5     1044.88     1075.19    183.64 o 
  -5 -11   5      260.42      238.42    139.38 o 
  -4 -11   5      208.08      165.17    124.99 o 
  -3 -11   5     1860.63     1963.56    134.76 o 
  -2 -11   5     5628.87     5317.26    225.77 o 
  -1 -11   5    11331.91    12194.85    591.27 o 
   0 -11   5     5648.56     5440.79    234.81 o 
   1 -11   5      742.45      569.46     97.41 o 
   2 -11   5      597.43      298.87    157.25 o 
   3 -11   5      627.82      709.78     59.92 o 
   4 -11   5     2698.46     2507.83     92.08 o 
   5 -11   5     3477.05     3234.24    152.77 o 
   6 -11   5     2356.21     2356.90    128.88 o 
   7 -11   5      176.99      201.57     68.24 o 
   8 -11   5     1352.13     1628.68    158.34 o 
   9 -11   5      537.93      553.26    111.96 o 
  10 -11   5        6.49      -77.59    103.88 o 
  11 -11   5      795.11      995.60    191.43 o 
 -12 -10   5      206.44      152.39    120.45 o 
 -11 -10   5       22.46      -10.57    233.75 o 
 -10 -10   5        2.31      -11.18    168.87 o 
  -9 -10   5       69.30      -32.62    184.35 o 
  -8 -10   5      102.31       32.75     89.16 o 
  -7 -10   5      158.47      130.07     83.77 o 
  -6 -10   5      720.01      758.15     99.85 o 
  -5 -10   5     1362.53     1099.31    180.45 o 
  -4 -10   5      909.51      747.80    134.35 o 
  -3 -10   5     1149.12     1032.62    119.09 o 
  -2 -10   5     1984.91     1983.70    128.48 o 
  -1 -10   5     2787.32     3411.54    164.81 o 
   0 -10   5      198.71      168.83     61.97 o 
   1 -10   5     1187.35     1046.34    119.29 o 
   2 -10   5       47.47       81.77     42.96 o 
   3 -10   5     1889.30     1782.98     82.96 o 
   4 -10   5     1063.43     1198.62     62.36 o 
   5 -10   5       45.75       46.74     40.23 o 
   6 -10   5      259.00      285.06     49.64 o 
   7 -10   5     1329.96     1235.09    114.31 o 
   8 -10   5     3763.48     3601.09    188.59 o 
   9 -10   5     1624.27     1823.67    161.98 o 
  10 -10   5     2006.65     2104.46    250.26 o 
  11 -10   5      936.48     1040.44    145.98 o 
  12 -10   5      181.48      522.56    229.74 o 
 -13  -9   5     1893.46     2334.03    351.47 o 
 -12  -9   5      142.95      310.09    173.70 o 
 -11  -9   5       37.08       83.29    104.06 o 
 -10  -9   5      693.90      775.77    263.83 o 
  -9  -9   5      538.93      474.08    177.13 o 
  -8  -9   5      816.60     1023.88    177.91 o 
  -7  -9   5     5753.73     6643.74    392.78 o 
  -6  -9   5     8172.93     7995.97    303.73 o 
  -5  -9   5     7034.33     6729.34    262.11 o 
  -4  -9   5     2320.51     2302.58    198.64 o 
  -3  -9   5     1631.53     1380.12    119.97 o 
  -2  -9   5     3716.30     3213.69    154.33 o 
  -1  -9   5     6169.92     6000.80    240.32 o 
   0  -9   5     3745.34     3538.16    102.64 o 
   1  -9   5     1382.85     1309.83     52.86 o 
   2  -9   5     6009.34     5913.83    220.89 o 
   3  -9   5     6292.44     6308.56    163.91 o 
   4  -9   5      176.24       -5.58     56.56 o 
   5  -9   5     3910.50     4076.50    191.72 o 
   6  -9   5     6169.26     6089.94    171.94 o 
   7  -9   5     2535.67     2745.44    109.94 o 
   8  -9   5     1207.88     1284.12    147.68 o 
   9  -9   5      774.67      804.67    126.83 o 
  10  -9   5     1360.62      905.56    144.76 o 
  11  -9   5     1675.18     1652.50    191.10 o 
  12  -9   5     1548.53     1648.43    172.85 o 
 -13  -8   5     1140.13     1647.35    250.33 o 
 -12  -8   5     3010.32     2536.84    305.58 o 
 -11  -8   5      945.18     1055.29    281.91 o 
 -10  -8   5      514.32      414.26    104.13 o 
  -9  -8   5      241.30      406.91     96.01 o 
  -8  -8   5      272.46      147.29    186.24 o 
  -7  -8   5      684.27      811.77    105.14 o 
  -6  -8   5      403.78      389.44    164.95 o 
  -5  -8   5      592.97      718.27     84.54 o 
  -4  -8   5     3076.43     3457.94    162.75 o 
  -3  -8   5      577.13      553.69     69.04 o 
  -2  -8   5      607.40      518.30     91.12 o 
  -1  -8   5     8939.51     8698.98    299.79 o 
   0  -8   5     5731.86     5455.78    159.69 o 
   1  -8   5     4775.89     4775.58    112.13 o 
   2  -8   5     1299.29     1419.79     54.39 o 
   3  -8   5      358.58      373.82     36.10 o 
   4  -8   5      184.30       37.63     56.30 o 
   5  -8   5     6011.69     5836.65    159.31 o 
   6  -8   5    10667.72    10357.43    258.20 o 
   7  -8   5     1665.24     1547.61     81.63 o 
   8  -8   5        2.93       13.78     47.30 o 
   9  -8   5      644.77      554.74    238.19 o 
  10  -8   5      360.00      362.11    136.79 o 
  11  -8   5      396.49      133.59    117.78 o 
  12  -8   5     1704.31     1676.74    193.06 o 
  13  -8   5     1065.18      876.64    290.34 o 
 -14  -7   5      340.71      520.65    206.06 o 
 -13  -7   5      795.18     1113.24    311.16 o 
 -12  -7   5      577.11      479.85    214.88 o 
 -11  -7   5      515.39      458.18    186.80 o 
 -10  -7   5     1058.64     1339.11    248.77 o 
  -9  -7   5     1150.19      988.75    109.70 o 
  -8  -7   5     1179.07     1124.96     81.10 o 
  -7  -7   5     4695.66     5055.90    322.36 o 
  -6  -7   5     7557.20     7362.43    205.25 o 
  -5  -7   5     3962.93     4095.49    155.76 o 
  -4  -7   5     3176.84     3193.43    218.39 o 
  -3  -7   5      282.67      356.92     26.91 o 
  -2  -7   5      302.15      192.60     50.21 o 
  -1  -7   5     1425.48     1627.48     55.80 o 
   0  -7   5     3542.39     3585.32    110.28 o 
   1  -7   5     1258.65     1362.78     64.02 o 
   2  -7   5      284.25      334.65     75.12 o 
   3  -7   5      422.54      349.65     32.58 o 
   4  -7   5     4060.61     3937.52    100.21 o 
   5  -7   5     6962.69     6843.89    263.22 o 
   6  -7   5     9257.02     9452.70    234.46 o 
   7  -7   5     6682.64     6774.77    185.14 o 
   8  -7   5     2792.13     2593.02    135.62 o 
   9  -7   5      703.29      781.86     68.17 o 
  10  -7   5       48.70      -85.99     84.75 o 
  11  -7   5       26.68      -25.69    157.19 o 
  12  -7   5      141.59       27.37    123.57 o 
  13  -7   5      226.86      329.07    154.80 o 
 -14  -6   5        1.49      -65.37    175.01 o 
 -13  -6   5      926.67     1250.47    214.04 o 
 -12  -6   5     1554.02     1996.13    243.05 o 
 -11  -6   5      838.64     1036.14    242.15 o 
 -10  -6   5      893.66      607.15     98.49 o 
  -9  -6   5     5318.47     5260.47    183.48 o 
  -8  -6   5     8271.49     8635.41    444.56 o 
  -7  -6   5     1106.39     1125.15     62.84 o 
  -6  -6   5     1315.87     1343.28     61.91 o 
  -5  -6   5     1728.13     1992.60    176.17 o 
  -4  -6   5      190.38      162.06     47.72 o 
  -3  -6   5      298.69      211.23     48.82 o 
  -2  -6   5     5400.22     5571.25    139.35 o 
  -1  -6   5    19629.26    20030.07    437.23 o 
   0  -6   5    22113.67    20906.79    456.25 o 
   1  -6   5    18107.06    17820.44    559.29 o 
   2  -6   5      242.27      289.09     39.67 o 
   3  -6   5     2443.74     2428.76     86.60 o 
   4  -6   5     2099.85     1941.62     72.21 o 
   5  -6   5      957.71     1176.85     61.31 o 
   6  -6   5      111.97      122.15     38.12 o 
   7  -6   5     1103.53     1096.90     81.46 o 
   8  -6   5      406.49      258.04     60.88 o 
   9  -6   5      241.87      375.65     95.04 o 
  10  -6   5       17.18       33.77     82.82 o 
  11  -6   5      547.75      549.75    109.45 o 
  12  -6   5     4041.45     4876.83    272.34 o 
  13  -6   5     2376.55     2302.31    195.37 o 
  14  -6   5      746.87     1061.90    168.23 o 
 -12  -5   5        1.37       53.54    229.69 o 
 -11  -5   5      108.11      140.32     70.29 o 
 -10  -5   5      205.36      131.11    143.21 o 
  -9  -5   5     2394.78     2113.08    118.58 o 
  -8  -5   5     1880.68     1705.28     95.14 o 
  -7  -5   5      241.38      139.97     77.01 o 
  -6  -5   5      462.41      662.00     46.42 o 
  -5  -5   5      117.90      109.97     27.54 o 
  -4  -5   5     3231.88     3004.45    102.74 o 
  -3  -5   5    34504.55    34704.32    866.89 o 
  -2  -5   5    42273.01    41197.96   1022.91 o 
  -1  -5   5     9318.88     9417.02    214.43 o 
   0  -5   5      248.03      440.64     28.34 o 
   1  -5   5       21.80       20.27     16.52 o 
   2  -5   5     6177.91     6655.12    310.79 o 
   3  -5   5     4640.95     4333.07    102.36 o 
   4  -5   5     4705.79     4457.67    122.73 o 
   5  -5   5     4519.66     4497.70    125.11 o 
   6  -5   5        5.39       43.69     33.59 o 
   7  -5   5      272.62      250.62     44.37 o 
   8  -5   5     1333.30     1271.65     92.67 o 
   9  -5   5     2096.46     2234.12    100.62 o 
  10  -5   5     3081.80     3010.13    184.02 o 
  11  -5   5     1643.20     1570.86    232.33 o 
  12  -5   5       58.95      -39.91     99.29 o 
  13  -5   5      492.35      542.39    319.62 o 
  14  -5   5      199.49      213.00    188.25 o 
 -14  -4   5      323.35      648.98    193.26 o 
 -13  -4   5        3.90       -5.66    101.66 o 
 -12  -4   5       63.68     -177.40    129.28 o 
 -11  -4   5       47.71     -277.59    206.57 o 
 -10  -4   5        1.64      -61.74     48.07 o 
  -9  -4   5      216.70      219.24     50.73 o 
  -8  -4   5       21.58     -113.37     75.58 o 
  -7  -4   5       28.19       26.39     58.57 o 
  -6  -4   5      655.25      568.57     68.79 o 
  -5  -4   5      676.78      813.41     45.12 o 
  -4  -4   5     4951.33     5069.02    150.49 o 
  -3  -4   5     2147.66     2532.35     76.58 o 
  -2  -4   5    10310.31    10280.03    461.88 o 
  -1  -4   5     1053.88     1157.47     54.23 o 
   0  -4   5     1200.90      985.80     39.02 o 
   1  -4   5      613.77      714.33     30.16 o 
   2  -4   5      111.26       75.06     10.05 o 
   3  -4   5     1899.66     2055.78     58.67 o 
   4  -4   5     6027.75     6074.50    180.84 o 
   5  -4   5     2885.64     2982.08     92.40 o 
   6  -4   5      874.29      861.28     80.13 o 
   7  -4   5     5158.17     5007.83    141.97 o 
   8  -4   5     5964.04     5880.71    164.46 o 
   9  -4   5      887.89      687.69    126.14 o 
  10  -4   5     1486.11     1621.11     99.19 o 
  11  -4   5     2849.40     2821.07    175.44 o 
  12  -4   5      587.20      489.73    164.20 o 
  13  -4   5      250.77      160.61    111.39 o 
  14  -4   5        8.52      -33.65    110.98 o 
 -14  -3   5     1353.83     1233.89    123.97 o 
 -13  -3   5     1037.34     1160.69    279.06 o 
 -12  -3   5      274.05      110.66    141.08 o 
 -11  -3   5     1522.68     1480.53    138.50 o 
 -10  -3   5     1359.56     1103.34    139.51 o 
  -9  -3   5     2254.34     2305.34     97.66 o 
  -8  -3   5     8313.57     8716.23    219.50 o 
  -7  -3   5     5654.20     5368.39    296.60 o 
  -6  -3   5     6011.94     6234.05    183.19 o 
  -5  -3   5     5006.04     5152.91    152.47 o 
  -4  -3   5    18601.61    17370.20    380.33 o 
  -3  -3   5    26767.00    26248.89    573.75 o 
  -2  -3   5    37545.30    37984.82    820.63 o 
  -1  -3   5    27885.08    26786.61    671.95 o 
   0  -3   5     2445.63     2874.93     92.25 o 
   1  -3   5    15684.06    16775.42    427.25 o 
   2  -3   5    10897.25    10789.00    215.79 o 
   3  -3   5      664.85      647.38     35.94 o 
   4  -3   5     6704.56     6774.54    165.06 o 
   5  -3   5     9762.94     9960.39    476.09 o 
   6  -3   5     3597.58     3788.77    112.05 o 
   7  -3   5      904.84      954.52     70.64 o 
   8  -3   5     2044.62     1981.08     85.67 o 
   9  -3   5    10833.14    11021.29    273.62 o 
  10  -3   5     4119.92     4074.67    135.69 o 
  11  -3   5     2564.02     2552.54    189.25 o 
  12  -3   5      277.84      115.37    123.08 o 
  13  -3   5      830.96     1179.11    174.68 o 
  14  -3   5      244.11     -184.11    206.66 o 
 -14  -2   5      471.19      672.81    310.86 o 
 -13  -2   5      517.30      652.84    100.54 o 
 -12  -2   5      144.62      135.20     95.75 o 
 -11  -2   5       92.57        1.19    140.35 o 
 -10  -2   5       50.09       52.66     80.86 o 
  -9  -2   5     1091.27      959.25    123.14 o 
  -8  -2   5     1296.34     1027.64    198.77 o 
  -7  -2   5       27.55      -44.79     32.75 o 
  -6  -2   5     3363.65     3311.40     99.21 o 
  -5  -2   5    10182.18     9759.79    227.67 o 
  -4  -2   5    10993.81    11247.28    252.19 o 
  -3  -2   5      122.42      162.92     80.50 o 
  -2  -2   5     4826.29     4507.96    110.99 o 
  -1  -2   5      263.68      323.57     27.59 o 
   0  -2   5      540.88      640.26     36.00 o 
   1  -2   5       72.88       48.89     15.10 o 
   2  -2   5       24.37       29.29     23.87 o 
   3  -2   5      615.69      707.94     36.64 o 
   4  -2   5     3390.67     3249.30     90.88 o 
   5  -2   5     4351.37     4586.55    122.59 o 
   6  -2   5      313.58      309.38     36.62 o 
   7  -2   5      347.85      304.11     61.55 o 
   8  -2   5     1069.29      990.65     70.62 o 
   9  -2   5     2520.54     2601.01    132.71 o 
  10  -2   5      457.17      479.54     70.81 o 
  11  -2   5     1835.97     1705.35    111.30 o 
  12  -2   5      444.92      159.01    209.85 o 
  13  -2   5      155.39        3.91    125.72 o 
  14  -2   5      376.22      298.05    144.22 o 
  15  -2   5       64.03       13.53    219.24 o 
 -14  -1   5     1142.52     1375.20    174.36 o 
 -13  -1   5     1247.32      993.11    256.08 o 
 -12  -1   5     1539.75     1137.35    292.51 o 
 -11  -1   5      452.70      316.99     77.25 o 
 -10  -1   5     1381.49     1246.65    159.94 o 
  -9  -1   5     1705.81     1625.73    135.84 o 
  -8  -1   5     4420.94     3778.08    174.25 o 
  -7  -1   5     7221.67     7227.87    391.03 o 
  -6  -1   5    10097.29    10629.97    248.18 o 
  -5  -1   5      130.30       45.39     24.71 o 
  -4  -1   5      150.26      440.51     86.05 o 
  -3  -1   5     3614.17     3331.68    101.85 o 
  -2  -1   5    14386.40    16059.72    506.41 o 
  -1  -1   5     1680.03     1502.19     55.73 o 
   0  -1   5      318.85      235.04     23.14 o 
   1  -1   5     5556.88     6616.79    149.55 o 
   2  -1   5       16.95       24.19     11.69 o 
   3  -1   5     7870.63     7665.16    206.10 o 
   4  -1   5    12906.05    12832.40    334.63 o 
   5  -1   5    22649.40    23168.17    511.60 o 
   6  -1   5    15001.54    14808.28    339.13 o 
   7  -1   5     6839.29     6896.57    177.57 o 
   8  -1   5     1655.93     1448.21     87.01 o 
   9  -1   5     2715.13     2539.85    115.84 o 
  10  -1   5     1133.94      983.79    106.35 o 
  11  -1   5      671.86      689.42    125.79 o 
  12  -1   5      236.19      304.85     95.39 o 
  13  -1   5      189.66      -86.17    257.09 o 
  14  -1   5      264.73      184.25    160.64 o 
  15  -1   5       14.35      -71.47    147.77 o 
 -14   0   5      997.52     1228.54    203.53 o 
 -13   0   5     1762.41     1614.34    162.03 o 
 -12   0   5      150.85      186.00    150.45 o 
 -11   0   5     1405.42     1349.04    259.23 o 
 -10   0   5     5147.73     5431.82    192.68 o 
  -9   0   5     2458.23     2509.61    123.74 o 
  -8   0   5       85.54     -149.77     99.85 o 
  -7   0   5      461.71      500.12     54.55 o 
  -6   0   5     3022.03     3293.97    114.99 o 
  -5   0   5     4975.41     4640.98    120.14 o 
  -4   0   5     4968.95     5203.35    129.08 o 
  -3   0   5     2070.52     2190.49     55.79 o 
  -2   0   5    21386.84    21003.56    930.05 o 
  -1   0   5    30137.19    29415.33    889.24 o 
   0   0   5    39729.34    41627.14   1027.20 o 
   1   0   5      985.63     1465.03     49.64 o 
   2   0   5    34184.35    33996.38    841.82 o 
   3   0   5      299.54      328.43     25.93 o 
   4   0   5     2170.39     2272.40     85.41 o 
   5   0   5     2204.28     2333.02     77.28 o 
   6   0   5      418.29      277.62    119.61 o 
   7   0   5     1896.30     1821.76     75.68 o 
   8   0   5     3115.45     2865.61    117.88 o 
   9   0   5      125.85      -79.94    151.98 o 
  10   0   5     2803.51     2829.98    137.05 o 
  11   0   5     6039.27     5867.27    205.67 o 
  12   0   5     3509.59     3725.92    225.83 o 
  13   0   5     1615.64     1697.77    155.91 o 
  14   0   5       34.09     -145.28    277.90 o 
  15   0   5      161.87      175.44    195.75 o 
 -14   1   5      628.08      513.87    133.10 o 
 -13   1   5      148.02        2.22    181.15 o 
 -12   1   5      506.71      412.22    148.20 o 
 -11   1   5     1459.15     1440.22    152.16 o 
 -10   1   5     1216.86     1179.85    207.10 o 
  -9   1   5      295.57      357.42     83.47 o 
  -8   1   5     1824.93     1841.98    101.89 o 
  -7   1   5      717.25      701.48    142.24 o 
  -6   1   5      242.88      182.00     40.36 o 
  -5   1   5     6121.00     5993.64    169.61 o 
  -4   1   5    27665.04    26811.03   1196.56 o 
  -3   1   5    17108.98    17504.08    341.15 o 
  -2   1   5     7354.45     7102.70    163.23 o 
  -1   1   5     8131.23     8409.66    216.57 o 
   0   1   5     3631.40     3413.93    122.99 o 
   1   1   5    18298.38    19273.13    861.54 o 
   2   1   5    23126.42    23495.40    587.32 o 
   3   1   5    34693.14    36233.71    782.20 o 
   4   1   5      568.71      618.56     29.40 o 
   5   1   5     1613.27     1638.41     99.37 o 
   6   1   5      640.55      782.31     58.91 o 
   7   1   5     4297.03     4438.81    150.43 o 
   8   1   5     7239.38     7491.60    416.44 o 
   9   1   5     2294.63     2413.33    115.70 o 
  10   1   5     2096.94     2257.77    118.55 o 
  11   1   5      568.18      554.58    105.65 o 
  12   1   5      416.69      471.31    100.18 o 
  13   1   5      167.54       99.43    158.80 o 
  14   1   5     1487.87     1267.48    320.33 o 
  15   1   5     1388.63     1051.10    360.23 o 
 -14   2   5      133.87     -174.85    318.59 o 
 -13   2   5        4.70       24.24     99.89 o 
 -12   2   5       19.96       52.91     96.07 o 
 -11   2   5      344.20      423.70    150.21 o 
 -10   2   5     1571.03     1761.02    141.48 o 
  -9   2   5      710.27      550.98    123.59 o 
  -8   2   5      336.32      346.91    191.39 o 
  -7   2   5      995.84      904.74     88.22 o 
  -6   2   5     1281.10     1380.85     95.24 o 
  -5   2   5       79.62      -57.61     64.87 o 
  -4   2   5       18.33      -39.80     51.84 o 
  -3   2   5     3361.49     3333.11    194.14 o 
  -2   2   5     1941.36     1932.39     63.00 o 
  -1   2   5    17185.30    17640.05    550.11 o 
   0   2   5     2740.21     2744.41    103.69 o 
   1   2   5     6549.63     6109.85    210.09 o 
   2   2   5     1551.12     2158.14     69.00 o 
   3   2   5    19476.77    20540.70    930.90 o 
   4   2   5     6519.78     6898.41    160.46 o 
   5   2   5       19.28       51.20     22.60 o 
   6   2   5     4249.31     4372.51    116.53 o 
   7   2   5     2071.26     2003.99    121.29 o 
   8   2   5     1240.89     1216.30     86.57 o 
   9   2   5      265.03      651.69    123.74 o 
  10   2   5     2536.32     2335.39    119.02 o 
  11   2   5     4434.86     4600.68    174.03 o 
  12   2   5      998.67      658.07    160.18 o 
  13   2   5       47.12     -132.42    130.08 o 
  14   2   5      819.47      837.27    175.98 o 
  15   2   5      939.24      846.03    310.09 o 
 -14   3   5      424.63      692.33    162.73 o 
 -13   3   5      697.02      792.24    271.68 o 
 -12   3   5      658.03      534.49    112.94 o 
 -11   3   5      188.97      119.87     96.32 o 
 -10   3   5     1504.27     1441.38    158.15 o 
  -9   3   5     4285.95     4470.88    211.31 o 
  -8   3   5     1217.23     1075.14    115.80 o 
  -7   3   5       32.65      124.44    166.33 o 
  -6   3   5       78.92      -28.28     48.20 o 
  -5   3   5    11434.18    11828.08    388.92 o 
  -4   3   5    48923.67    45766.55   1892.95 o 
  -3   3   5    57049.28    56252.38   1386.91 o 
  -2   3   5     6686.93     5977.78    204.50 o 
  -1   3   5       29.36      114.98     36.31 o 
   0   3   5     2825.99     3584.82    185.10 o 
   1   3   5     1396.55     1797.38    118.53 o 
   2   3   5     1438.46     1717.76     75.42 o 
   3   3   5     5735.25     5816.78    191.69 o 
   4   3   5      907.74      969.64     51.66 o 
   5   3   5      563.49      629.07     37.46 o 
   6   3   5      104.67      105.53     28.32 o 
   7   3   5     1211.71     1046.75     56.19 o 
   8   3   5    17901.64    17673.72    574.50 o 
   9   3   5    22270.52    22110.55    567.14 o 
  10   3   5     7356.19     7326.11    287.32 o 
  11   3   5       34.06       12.29     52.18 o 
  12   3   5      298.36      154.36     73.17 o 
  13   3   5      303.52     -155.47    232.53 o 
  14   3   5      594.24      634.97    251.32 o 
  15   3   5      875.69     1195.54    255.64 o 
 -14   4   5        4.11      198.22    296.80 o 
 -13   4   5        6.03      111.70    145.30 o 
 -12   4   5       38.11      166.69    152.82 o 
 -11   4   5      500.05      154.01    272.80 o 
 -10   4   5     1451.60     1302.07    129.56 o 
  -9   4   5     1615.25     1710.31    220.77 o 
  -8   4   5       74.85     -150.28    110.48 o 
  -7   4   5     3134.06     3037.62    157.82 o 
  -6   4   5    19548.61    19776.98    633.11 o 
  -5   4   5    11699.72    11713.43    389.04 o 
  -4   4   5     3554.48     3684.01    153.52 o 
  -3   4   5     1884.97     2016.66     73.35 o 
  -2   4   5      267.49      252.48     49.65 o 
  -1   4   5     2443.45     2685.47    108.16 o 
   0   4   5      860.46      889.38    100.09 o 
   1   4   5      570.16      653.00     78.50 o 
   2   4   5     1797.97     1540.88     74.47 o 
   3   4   5     3736.29     3673.83    108.75 o 
   4   4   5      313.24      347.07     44.03 o 
   5   4   5       36.33       65.56     40.30 o 
   6   4   5     1389.06     1434.10     97.93 o 
   7   4   5      826.13      812.97     51.24 o 
   8   4   5      235.72      198.53     40.96 o 
   9   4   5     1031.76      978.08    130.13 o 
  10   4   5     1181.18      972.91    123.69 o 
  11   4   5       38.19      -21.74    113.89 o 
  12   4   5      642.32      820.64    161.96 o 
  13   4   5       58.88      -59.43     77.76 o 
  14   4   5        0.06      -69.16    135.83 o 
  15   4   5      615.29      936.72    300.30 o 
 -14   5   5      598.52      683.76    149.56 o 
 -13   5   5     1116.41     1451.75    204.57 o 
 -12   5   5      823.27     1055.73    151.23 o 
 -11   5   5      329.09      334.87    135.79 o 
 -10   5   5     1997.16     1335.02    267.56 o 
  -9   5   5     4270.29     4172.57    206.39 o 
  -8   5   5     3315.17     3284.25    174.07 o 
  -7   5   5      619.11      494.55    114.61 o 
  -6   5   5      868.82      747.41     91.78 o 
  -5   5   5     3334.93     3205.55    152.25 o 
  -4   5   5     3453.13     2998.14    210.40 o 
  -3   5   5    12945.90    13091.54    424.36 o 
  -2   5   5     5434.32     5011.02    262.26 o 
  -1   5   5     3324.07     3796.40    218.56 o 
   2   5   5     2962.74     2660.45    140.12 o 
   3   5   5     9296.33     9763.00    301.45 o 
   4   5   5    15781.32    15820.18    476.66 o 
   5   5   5     5016.39     4953.45    151.44 o 
   6   5   5     3437.24     3211.46    109.86 o 
   7   5   5     3586.22     3686.93    131.66 o 
   8   5   5     2110.84     2153.11     86.71 o 
   9   5   5     8580.28     8183.63    211.03 o 
  10   5   5     1912.70     2067.35     95.78 o 
  11   5   5      886.73      917.96    136.37 o 
  12   5   5     1445.31     1362.74    136.34 o 
  13   5   5      963.49      842.21    171.71 o 
  14   5   5        1.14       15.42    146.02 o 
 -13   6   5      148.16       62.47    115.73 o 
 -12   6   5     1846.90     2121.14    285.36 o 
 -11   6   5     1160.20     1249.46    162.00 o 
 -10   6   5      158.14      217.22    116.32 o 
  -9   6   5      443.19      392.61    139.51 o 
  -8   6   5      667.16      642.26     97.17 o 
  -7   6   5     6367.29     6514.86    258.47 o 
  -6   6   5    18422.23    17595.03    787.63 o 
  -5   6   5     9379.21     8959.73    313.06 o 
  -4   6   5      911.29      995.06     86.97 o 
  -3   6   5     8098.41     8237.54    415.87 o 
  -2   6   5    11418.88    11374.68    536.24 o 
  -1   6   5     4842.81     4819.35    252.02 o 
   1   6   5      701.40      493.83     86.03 o 
   2   6   5     1412.48     1425.24     98.38 o 
   3   6   5     2393.46     2660.96    162.34 o 
   4   6   5      491.08      526.74     48.29 o 
   5   6   5     3521.26     3465.37    133.12 o 
   6   6   5    21925.03    22023.22    665.48 o 
   7   6   5     7417.04     7324.47    213.68 o 
   8   6   5      473.67      495.03     77.48 o 
   9   6   5     4818.96     4498.27    210.44 o 
  10   6   5     6988.91     6875.65    190.18 o 
  11   6   5     2258.04     2281.79    128.75 o 
  12   6   5      182.08      348.23    159.85 o 
  13   6   5      243.50      325.41    124.17 o 
  14   6   5       63.54      192.25    242.99 o 
 -13   7   5     1276.23     1034.86    202.66 o 
 -12   7   5     1428.98     1246.27    150.53 o 
 -11   7   5     1317.95     1285.76    265.67 o 
 -10   7   5       70.79       69.65    128.00 o 
  -9   7   5     1538.31     1593.43    141.77 o 
  -8   7   5     1636.50     1459.86    149.10 o 
  -7   7   5     1289.77     1162.08    240.22 o 
  -6   7   5     1533.92     1567.68    116.97 o 
  -5   7   5     6588.53     6100.04    235.44 o 
  -4   7   5     6326.03     6246.32    237.07 o 
  -3   7   5     3844.52     4033.10    250.15 o 
  -2   7   5    13903.58    13708.59    640.72 o 
  -1   7   5    10702.67    10749.56    509.34 o 
   0   7   5     8031.47     7783.59    379.20 o 
   1   7   5     8812.76     8614.88    394.48 o 
   2   7   5     4866.18     4916.45    249.11 o 
   3   7   5     1767.16     1772.35     84.22 o 
   4   7   5       40.56     -146.08    101.18 o 
   5   7   5      290.66      279.02     46.58 o 
   6   7   5     1061.83     1211.08     79.78 o 
   7   7   5     3691.86     3957.70    158.63 o 
   8   7   5     6337.48     6480.57    205.62 o 
   9   7   5      386.59      422.15     77.42 o 
  10   7   5      191.34      422.95    108.15 o 
  11   7   5      342.66      194.83     73.53 o 
  12   7   5      761.86      884.09     98.42 o 
  13   7   5     1578.14     1616.30    149.72 o 
  14   7   5     1130.97      648.12    175.62 o 
 -13   8   5       95.36      429.18    157.64 o 
 -12   8   5      781.70      850.62    179.87 o 
 -11   8   5     1128.86     1298.48    147.57 o 
 -10   8   5       62.03      131.32     97.01 o 
  -9   8   5      126.13       70.53    188.10 o 
  -8   8   5       87.89       87.28    106.75 o 
  -7   8   5       65.02      -18.16    100.67 o 
  -6   8   5     1340.44     1336.13    137.96 o 
  -5   8   5     7958.94     7793.05    286.82 o 
  -4   8   5     1161.59     1148.25     80.14 o 
  -3   8   5       54.38       38.20     43.15 o 
  -2   8   5     5769.99     5516.66    308.80 o 
  -1   8   5     1539.67     1366.15    137.47 o 
   0   8   5     1308.86     1109.29    148.18 o 
   1   8   5     7630.48     7339.49    350.47 o 
   2   8   5     2887.07     2883.91    170.81 o 
   3   8   5      448.99      258.28    108.94 o 
   4   8   5      156.78      197.14    103.60 o 
   5   8   5     1035.72     1158.66     88.88 o 
   6   8   5      432.98      615.50    140.51 o 
   7   8   5       20.16       47.38     51.93 o 
   8   8   5     2615.60     2764.10    136.93 o 
   9   8   5     2089.03     1951.21    125.39 o 
  10   8   5     5070.18     4760.43    175.68 o 
  11   8   5     2220.79     2631.47    181.62 o 
  12   8   5      116.60      -19.13    287.03 o 
  13   8   5      706.63      315.20    168.85 o 
  14   8   5      410.85      185.72    181.06 o 
 -12   9   5      192.62      128.56    136.22 o 
 -11   9   5      991.33      961.80    163.20 o 
 -10   9   5      166.62      548.27    314.44 o 
  -9   9   5      299.69      169.81     96.13 o 
  -8   9   5      983.80     1118.45    197.52 o 
  -7   9   5      610.29      568.98    122.29 o 
  -6   9   5     8936.55     8602.81    316.16 o 
  -5   9   5    14144.69    15099.91    742.73 o 
  -4   9   5    18845.73    19089.90    619.73 o 
  -3   9   5     2213.46     2415.77    126.01 o 
  -2   9   5       39.78       34.99     75.27 o 
  -1   9   5     2224.84     2314.66    187.46 o 
   0   9   5     2329.48     2455.78    121.39 o 
   1   9   5      385.32      146.20     75.38 o 
   2   9   5     1642.23     1505.24    127.16 o 
   3   9   5       69.90       21.61     63.06 o 
   4   9   5     2156.55     2122.88    104.14 o 
   5   9   5      216.35       27.94     78.18 o 
   6   9   5    13883.87    13434.23    424.04 o 
   7   9   5    16206.45    16812.05    528.32 o 
   8   9   5    13548.76    13784.52    443.74 o 
   9   9   5     5002.40     4864.96    171.95 o 
  10   9   5       80.56       87.98     84.46 o 
  11   9   5      173.21      -27.17    192.80 o 
  12   9   5      219.09       33.76    179.44 o 
  13   9   5     1037.86      861.55    319.34 o 
 -12  10   5      619.10      646.05    228.34 o 
 -11  10   5      909.27      709.88    152.94 o 
 -10  10   5      258.46      224.37    143.44 o 
  -9  10   5       33.02       45.11    159.70 o 
  -8  10   5     2233.70     2316.19    169.47 o 
  -7  10   5     2475.27     3097.84    183.01 o 
  -6  10   5     3225.65     3330.49    242.28 o 
  -5  10   5     1996.70     2008.85    223.12 o 
  -4  10   5     1700.48     1622.88    202.92 o 
  -3  10   5      896.17      393.09    176.40 o 
  -2  10   5      113.34      128.06     58.78 o 
  -1  10   5       46.71       -8.41     74.61 o 
   0  10   5      168.41      135.67     92.14 o 
   1  10   5     2725.40     2884.71    142.18 o 
   2  10   5     1875.92     1656.28    151.30 o 
   3  10   5      478.01      542.39    134.22 o 
   4  10   5      412.19      431.12     59.79 o 
   5  10   5      961.13     1085.85     82.43 o 
   6  10   5       52.22       61.22     97.20 o 
   7  10   5      454.32      361.74     83.47 o 
   8  10   5       83.65      256.05    160.15 o 
   9  10   5      144.10      884.24    207.70 o 
  10  10   5       64.00      -91.64     87.43 o 
  11  10   5      259.03      133.82    156.35 o 
  12  10   5      406.62      -15.88    252.31 o 
  13  10   5      325.47      274.01    193.17 o 
 -11  11   5     1224.99     1616.52    269.76 o 
 -10  11   5     1323.88     1190.85    177.28 o 
  -9  11   5      997.86      729.63    141.91 o 
  -8  11   5      458.07      527.10    150.15 o 
  -7  11   5      304.08      166.82    272.31 o 
  -6  11   5      247.01      326.14    132.53 o 
  -5  11   5     1272.36     1479.33    182.10 o 
  -4  11   5     7239.76     7202.26    428.08 o 
  -3  11   5     5761.10     5763.92    338.75 o 
  -2  11   5      495.37      372.83    169.28 o 
  -1  11   5     1457.17     1604.32    113.55 o 
   0  11   5       14.81      -10.24     56.45 o 
   1  11   5     1158.62     1139.31     89.82 o 
   2  11   5     3013.26     2926.06    149.14 o 
   3  11   5     9060.32     8365.78    413.86 o 
   4  11   5     3281.93     2832.12    217.25 o 
   5  11   5      118.38      200.62     96.32 o 
   6  11   5     1738.97     1533.42    162.92 o 
   7  11   5     4879.72     5157.12    300.05 o 
   8  11   5     5842.75     6531.15    375.19 o 
   9  11   5     1362.85     1229.12    184.92 o 
  11  11   5      419.10      460.22    181.80 o 
  12  11   5      231.75      401.22    174.81 o 
 -10  12   5       66.75       59.42    246.21 o 
  -9  12   5       98.36     -162.17    176.15 o 
  -8  12   5     3024.69     2851.67    183.64 o 
  -7  12   5     8294.68     8917.60    515.43 o 
  -6  12   5     5390.85     6156.77    429.42 o 
  -5  12   5      236.59      313.54    138.94 o 
  -4  12   5     1286.79     1244.21    163.18 o 
  -3  12   5     1515.60     1802.68    242.33 o 
  -2  12   5       72.42      -80.83    157.47 o 
  -1  12   5      954.57      837.83    113.71 o 
   0  12   5     1165.15      995.21    127.86 o 
   1  12   5      595.68      665.44     80.22 o 
   2  12   5      297.35      163.93    102.86 o 
   3  12   5      607.78      738.48    166.15 o 
   4  12   5     4781.20     4804.20    282.03 o 
   5  12   5     6543.88     7110.77    389.59 o 
   6  12   5     4807.84     4918.39    295.25 o 
   7  12   5      928.50     1219.98    156.58 o 
   8  12   5     1074.01     1050.50    156.41 o 
   9  12   5     1963.43     1911.04    253.05 o 
  11  12   5       37.68      127.62    233.81 o 
  12  12   5        1.97      -79.30    160.96 o 
  -9  13   5      247.16       35.16    179.36 o 
  -8  13   5      105.79      209.56    181.27 o 
  -7  13   5      154.29      330.03    277.46 o 
  -6  13   5      196.82      421.97    189.27 o 
  -5  13   5      494.76      570.77    243.71 o 
  -4  13   5     2094.67     1976.58    209.54 o 
  -3  13   5     2552.61     2387.33    217.77 o 
  -2  13   5     2679.91     2977.29    137.19 o 
  -1  13   5     4510.32     4753.78    222.17 o 
   0  13   5     2596.74     2420.12    207.50 o 
   1  13   5     1002.27      722.58    180.62 o 
   2  13   5     1108.61      995.73    146.33 o 
   3  13   5       12.61     -142.51     95.01 o 
   4  13   5      229.56       24.71    199.42 o 
   5  13   5      525.26      506.84    193.15 o 
   6  13   5      566.80      467.21    176.46 o 
   7  13   5      320.74      500.40    186.62 o 
   8  13   5      408.04      478.12    140.25 o 
   9  13   5      362.07      726.84    160.45 o 
  11  13   5      613.14      500.79    235.01 o 
  -9  14   5      238.85      261.17    295.44 o 
  -8  14   5        0.83       -0.60    172.27 o 
  -7  14   5     1025.64     1179.70    209.03 o 
  -6  14   5     2570.64     2779.61    356.61 o 
  -5  14   5      367.86      342.69    235.69 o 
  -4  14   5      467.50      485.25    215.28 o 
  -3  14   5      817.04     1035.15    253.06 o 
  -2  14   5       26.68      -49.39     82.85 o 
  -1  14   5     2384.26     2743.68    171.80 o 
   0  14   5     2904.57     3039.51    267.26 o 
   1  14   5     1056.02      892.95    124.19 o 
   2  14   5      118.73     -133.69    158.89 o 
   3  14   5      576.61      321.83    222.89 o 
   4  14   5       41.73       81.36    118.04 o 
   5  14   5     1311.91     1679.46    195.12 o 
   6  14   5     1471.47     1939.47    230.28 o 
   7  14   5      179.49       90.58    176.14 o 
   8  14   5     2272.98     2081.34    270.30 o 
   9  14   5     2278.36     2210.34    236.95 o 
  -4  15   5     1005.56      743.73    228.75 o 
  -3  15   5      674.96      384.40    193.93 o 
  -2  15   5     1078.66     1094.82    228.83 o 
  -1  15   5      647.54      670.78    115.78 o 
   0  15   5     2073.57     2198.21    162.11 o 
   1  15   5       87.10     -137.48    230.96 o 
   2  15   5     1974.77     1515.20    209.53 o 
   3  15   5     1358.87     1069.11    190.52 o 
   4  15   5      425.66        6.83    230.09 o 
   5  15   5     1085.97      992.55    176.98 o 
   6  15   5     5144.49     5095.36    337.19 o 
   7  15   5     3373.55     3955.66    350.75 o 
   8  15   5     1273.37     1024.96    236.80 o 
  -5  16   5     1046.36     1012.63    213.94 o 
  -4  16   5     1364.04     1409.22    225.53 o 
  -3  16   5      940.18     1032.12    256.67 o 
  -2  16   5      130.92      201.59    196.70 o 
  -1  16   5      226.00      226.49    205.93 o 
   0  16   5      244.64      383.73    234.24 o 
   1  16   5      759.42      932.42    130.08 o 
   2  16   5      185.70      221.17    109.82 o 
   3  16   5       29.41     -296.79    197.86 o 
   4  16   5      198.94       49.65    172.63 o 
   5  16   5       64.71      -97.37    208.64 o 
   6  16   5       72.80      223.94    153.16 o 
   7  16   5       91.34      113.92    153.75 o 
   8  16   5      108.33      336.53    288.76 o 
  -5  17   5     1243.35     1688.27    316.82 o 
  -4  17   5       19.45     -141.28    163.33 o 
  -3  17   5      212.81      335.91    180.32 o 
  -2  17   5      345.37      104.53    257.55 o 
  -1  17   5      161.75     -121.56    208.01 o 
   0  17   5     1653.88     1432.76    236.89 o 
   1  17   5     2944.37     3798.48    361.63 o 
   2  17   5      228.45      210.37    119.83 o 
   3  17   5       13.44        9.34    110.67 o 
   4  17   5      220.91       85.18    239.82 o 
   5  17   5     1711.41     2154.52    289.75 o 
   6  17   5     3643.95     4234.93    354.75 o 
   7  17   5     2977.83     3261.96    364.81 o 
  -2  18   5       56.26      154.09    188.53 o 
  -1  18   5      319.33      212.63    184.11 o 
   0  18   5     1102.03      735.52    270.76 o 
   1  18   5      453.48      883.94    218.18 o 
   2  18   5       61.17     -123.15    239.09 o 
   3  18   5     1224.25     1066.90    154.99 o 
   4  18   5     3268.05     3964.65    255.70 o 
  -2 -18   6       80.40      215.68    131.92 o 
  -1 -18   6      700.44      928.84    154.65 o 
   0 -18   6      922.27      901.89    214.52 o 
   1 -18   6      759.01      639.84    163.94 o 
  -5 -17   6      175.94      568.89    272.90 o 
  -4 -17   6      386.44      467.27    162.60 o 
  -3 -17   6      765.98      597.12    163.02 o 
  -2 -17   6     1008.12     1117.92    291.28 o 
  -1 -17   6     1448.88     1450.56    162.43 o 
   0 -17   6     1459.26     1312.66    154.11 o 
   1 -17   6     1882.73     1659.07    232.14 o 
   2 -17   6      770.98      561.92    165.89 o 
   3 -17   6       73.29      -60.20    173.26 o 
   4 -17   6        9.88     -452.53    301.69 o 
  -7 -16   6        4.13     -145.04    191.15 o 
  -6 -16   6      710.05      324.23    312.83 o 
  -5 -16   6      901.85      739.55    138.85 o 
  -4 -16   6      569.18      509.67    126.13 o 
  -3 -16   6     1018.90     1155.50    186.13 o 
  -2 -16   6      707.30      749.72    143.06 o 
  -1 -16   6     2496.80     2613.86    211.07 o 
   0 -16   6     3000.13     2914.41    199.01 o 
   1 -16   6     1577.11     1480.44    155.77 o 
   2 -16   6      112.09       43.64    103.13 o 
   3 -16   6      305.99      500.38    164.54 o 
   4 -16   6      646.85      490.55    138.20 o 
   5 -16   6       78.06     -271.98    246.06 o 
   6 -16   6      452.85       72.32    152.69 o 
  -8 -15   6        7.75     -103.81    209.60 o 
  -7 -15   6      378.58       51.32    152.41 o 
  -6 -15   6     1609.12     1807.88    184.24 o 
  -5 -15   6     1590.01     1908.83    287.51 o 
  -4 -15   6      322.08      427.44    116.46 o 
  -3 -15   6      177.40      171.47    103.56 o 
  -2 -15   6      388.89      376.51    184.28 o 
  -1 -15   6      267.49      334.94    129.62 o 
   0 -15   6     2037.66     1901.72    183.17 o 
   1 -15   6     2488.79     2776.46    303.71 o 
   2 -15   6      458.99      603.05    115.00 o 
   3 -15   6      324.66      292.04    105.75 o 
   4 -15   6      434.11       81.79    172.71 o 
   5 -15   6      105.97      153.38    139.68 o 
   6 -15   6     1043.60      859.57    225.41 o 
   8 -15   6     1604.92     1526.14    226.57 o 
  -9 -14   6       43.60        2.00    121.05 o 
  -8 -14   6      306.19      232.45    124.65 o 
  -7 -14   6      582.05      612.49    129.14 o 
  -6 -14   6     1934.29     1607.04    183.46 o 
  -5 -14   6     3420.42     3214.80    196.61 o 
  -4 -14   6     2535.03     2364.07    190.60 o 
  -3 -14   6     2600.07     2311.36    168.30 o 
  -2 -14   6     2055.65     2200.11    164.20 o 
  -1 -14   6      902.70      835.30    117.01 o 
   0 -14   6       96.18      -10.97    128.52 o 
   1 -14   6      273.63      324.42    119.05 o 
   2 -14   6      911.70      826.33    160.72 o 
   3 -14   6      104.17        6.78     90.33 o 
   4 -14   6       10.40       20.37     89.12 o 
   5 -14   6      354.48      335.80    232.74 o 
   6 -14   6      883.69      879.78    151.30 o 
   7 -14   6     1573.78     1557.24    214.80 o 
   8 -14   6     2317.73     2565.77    300.00 o 
   9 -14   6      697.18      893.42    183.57 o 
 -10 -13   6     1781.80     1984.03    200.27 o 
  -9 -13   6      146.31       46.12    158.48 o 
  -8 -13   6      778.46      935.80    208.27 o 
  -7 -13   6      742.48      590.06    122.82 o 
  -6 -13   6        5.36       15.03     97.82 o 
  -5 -13   6       88.15       54.39    167.14 o 
  -4 -13   6       16.08       23.53    106.96 o 
  -3 -13   6       93.46     -166.44    114.03 o 
  -2 -13   6      319.62      222.83    218.96 o 
  -1 -13   6       51.08       40.04     80.19 o 
   0 -13   6     3552.69     3786.95    196.33 o 
   1 -13   6     6353.59     6528.58    281.52 o 
   2 -13   6     2347.25     2087.15    146.53 o 
   3 -13   6     1538.95     1502.72    156.51 o 
   4 -13   6        5.45      -17.64     79.95 o 
   5 -13   6      118.11      106.42     86.16 o 
   6 -13   6        0.35      -23.56     70.89 o 
   7 -13   6      989.67      940.11    226.87 o 
   8 -13   6      904.82      782.97    173.23 o 
   9 -13   6      164.18     -322.91    215.28 o 
  10 -13   6      235.01       53.47    148.08 o 
 -11 -12   6      294.20       95.68    122.38 o 
 -10 -12   6      238.00      188.71    121.41 o 
  -9 -12   6      572.14      703.85    246.65 o 
  -8 -12   6     2676.35     2675.95    244.05 o 
  -7 -12   6     1855.87     1567.04    179.18 o 
  -6 -12   6       95.39       26.00     87.13 o 
  -5 -12   6      369.03      442.42     98.54 o 
  -4 -12   6       93.78       29.21    199.95 o 
  -3 -12   6      407.48      387.69    124.16 o 
  -2 -12   6     2825.24     2667.57    156.51 o 
  -1 -12   6     6114.32     6550.82    277.25 o 
   0 -12   6       10.14      119.55     74.53 o 
   1 -12   6      194.81       84.46     72.59 o 
   2 -12   6      407.52      609.54    184.17 o 
   3 -12   6      583.40      639.55    122.43 o 
   4 -12   6     2327.02     2072.14    148.15 o 
   5 -12   6     4441.73     4136.41    294.01 o 
   6 -12   6     1626.59     1595.92     92.72 o 
   7 -12   6      182.28      133.39     45.73 o 
   8 -12   6      527.80      607.97    165.72 o 
   9 -12   6      573.62      780.78    121.41 o 
  10 -12   6      530.06      497.38    118.54 o 
 -12 -11   6       72.63       88.06    258.68 o 
 -11 -11   6       73.87     -110.21    302.89 o 
 -10 -11   6        0.30       49.42    105.75 o 
  -9 -11   6      103.39      171.09    106.44 o 
  -8 -11   6      270.40      580.51    246.44 o 
  -7 -11   6      755.29      678.89    170.51 o 
  -6 -11   6       71.92      171.59    136.37 o 
  -5 -11   6      267.24     -113.54    172.93 o 
  -4 -11   6     1486.05     1437.45    123.14 o 
  -3 -11   6     1143.36     1377.41    118.03 o 
  -2 -11   6     3054.87     2882.22    181.40 o 
  -1 -11   6     2160.07     2395.51    149.82 o 
   0 -11   6     1493.96     1377.71    135.83 o 
   1 -11   6     2922.13     2794.19    156.33 o 
   2 -11   6     1984.97     2032.75    111.45 o 
   3 -11   6        1.02       59.60     55.80 o 
   4 -11   6     1609.17     1377.33    105.55 o 
   5 -11   6      920.17     1142.30     79.69 o 
   6 -11   6     1181.82      996.82    114.09 o 
   7 -11   6       18.63       54.29     55.47 o 
   8 -11   6      256.06      230.69     75.43 o 
   9 -11   6       26.08      119.69     96.93 o 
  10 -11   6     1038.10      954.85    161.45 o 
  11 -11   6     1822.15     2091.94    184.12 o 
 -12 -10   6     1117.25     1484.81    279.71 o 
 -11 -10   6       52.82      165.26    191.23 o 
 -10 -10   6      725.43      584.40    232.11 o 
  -9 -10   6      289.39      126.90    101.21 o 
  -8 -10   6      289.02      345.66    102.10 o 
  -7 -10   6     1794.08     1767.49    229.70 o 
  -6 -10   6     1233.58     1176.27    194.72 o 
  -5 -10   6      559.00      664.45    109.93 o 
  -4 -10   6      275.08      448.37    121.40 o 
  -3 -10   6     3785.17     3648.22    177.23 o 
  -2 -10   6    12439.85    12304.16    422.29 o 
  -1 -10   6    24782.79    24559.08   1079.70 o 
   0 -10   6    13610.13    13762.58    463.87 o 
   1 -10   6      514.12      602.64     79.99 o 
   2 -10   6     2606.09     2382.37    127.48 o 
   3 -10   6      750.41      822.29     52.35 o 
   4 -10   6     1342.35     1293.54     63.72 o 
   5 -10   6     3757.41     4153.50    166.04 o 
   6 -10   6     1323.46     1259.88     84.07 o 
   7 -10   6       49.32        1.81     74.36 o 
   8 -10   6      374.63      246.62    133.48 o 
   9 -10   6      213.35       16.47     94.05 o 
  10 -10   6     1536.98     1781.64    163.47 o 
  11 -10   6     2267.47     2376.79    218.15 o 
  12 -10   6     1489.83     1428.70    176.97 o 
 -13  -9   6      257.76      275.24    198.35 o 
 -12  -9   6      419.54      571.57    188.17 o 
 -11  -9   6        8.83     -293.92    247.96 o 
 -10  -9   6       76.88     -242.04    186.33 o 
  -9  -9   6       34.79     -286.93    191.29 o 
  -8  -9   6     2209.08     2201.31    214.35 o 
  -7  -9   6     5587.80     5401.86    240.45 o 
  -6  -9   6     2170.31     2173.77    146.32 o 
  -5  -9   6      228.73      143.17    112.08 o 
  -4  -9   6      952.31     1016.63    103.55 o 
  -3  -9   6     1361.80     1535.08    120.91 o 
  -2  -9   6     1071.59     1076.41    168.94 o 
  -1  -9   6     1345.21     1389.42    101.85 o 
   0  -9   6     4673.65     4365.49    122.79 o 
   1  -9   6      125.17       -7.10     92.10 o 
   2  -9   6      498.44      447.21     50.26 o 
   3  -9   6      416.48      220.62     60.94 o 
   4  -9   6      847.97      898.65     54.05 o 
   5  -9   6     3696.63     3854.18    126.34 o 
   6  -9   6     3363.17     3258.50    103.26 o 
   7  -9   6      383.69      299.76     85.85 o 
   8  -9   6       15.43      -69.09     70.39 o 
   9  -9   6      131.78     -187.06    124.70 o 
  10  -9   6      632.91      554.77    194.75 o 
  11  -9   6     2459.34     2976.59    206.54 o 
  12  -9   6     1689.15     1387.82    208.29 o 
 -13  -8   6      468.42      408.60    302.57 o 
 -12  -8   6      421.20      808.85    196.12 o 
 -11  -8   6      401.36      339.66    109.45 o 
 -10  -8   6      395.40      408.61    221.73 o 
  -9  -8   6     1086.78     1330.59    204.15 o 
  -8  -8   6     1953.90     2089.02    207.99 o 
  -7  -8   6     4296.59     4713.02    321.50 o 
  -6  -8   6     4453.84     4172.73    193.29 o 
  -5  -8   6     3466.05     3567.32    171.44 o 
  -4  -8   6     5607.51     5607.52    223.05 o 
  -3  -8   6     6897.30     6765.48    253.82 o 
  -2  -8   6     5150.85     5110.72    204.29 o 
  -1  -8   6     3472.97     3541.19    220.22 o 
   0  -8   6      775.28      817.95     45.64 o 
   1  -8   6       30.75       18.00     28.31 o 
   2  -8   6      983.44     1181.77    148.30 o 
   3  -8   6      867.97      807.53     59.47 o 
   4  -8   6      121.94       82.18     47.04 o 
   5  -8   6     1414.85     1648.68    108.88 o 
   6  -8   6     3484.05     3617.69    120.79 o 
   7  -8   6     5471.43     5302.07    158.01 o 
   8  -8   6     4447.73     4373.06    180.62 o 
   9  -8   6     3056.19     2846.29    177.34 o 
  10  -8   6     2012.38     1899.65    163.51 o 
  11  -8   6      721.22      703.74    177.52 o 
  12  -8   6      382.99      450.11    122.64 o 
  13  -8   6       15.76       19.14    121.67 o 
 -13  -7   6     1075.99      943.00    224.19 o 
 -12  -7   6     2449.49     2865.64    315.14 o 
 -11  -7   6     1075.24     1611.35    289.16 o 
 -10  -7   6      155.70      176.13     81.87 o 
  -9  -7   6       13.72      -65.36     76.57 o 
  -8  -7   6      185.77      318.00    185.81 o 
  -7  -7   6      337.36      386.74     94.55 o 
  -6  -7   6      261.66      255.71     80.33 o 
  -5  -7   6      330.05      389.35     47.00 o 
  -4  -7   6     9573.01     9299.69    258.20 o 
  -3  -7   6     4309.45     4214.58    132.52 o 
  -2  -7   6      621.21      445.37     90.79 o 
  -1  -7   6     7909.59     7955.64    214.32 o 
   0  -7   6    17703.39    16975.27    429.34 o 
   1  -7   6     7167.86     6898.19    169.99 o 
   2  -7   6     3713.95     3358.49     87.71 o 
   3  -7   6      124.91       59.07     27.20 o 
   4  -7   6      259.28      195.50     61.04 o 
   5  -7   6      926.15      913.77     56.43 o 
   6  -7   6     1571.82     1452.12     87.20 o 
   7  -7   6      748.75      775.46     63.09 o 
   8  -7   6     2695.23     2731.24    111.26 o 
   9  -7   6     2254.99     2532.71    290.40 o 
  10  -7   6       69.03      113.81    123.54 o 
  11  -7   6     1074.94     1024.43    140.36 o 
  12  -7   6     2895.26     2458.53    206.91 o 
  13  -7   6     1262.91     1246.06    265.57 o 
 -14  -6   6     1616.05     1448.87    245.26 o 
 -12  -6   6      417.02      653.60    237.55 o 
 -11  -6   6     1246.50      863.80    202.35 o 
 -10  -6   6     5088.83     5021.93    244.39 o 
  -9  -6   6     3156.44     2687.98    123.34 o 
  -8  -6   6      846.55      843.23     63.25 o 
  -7  -6   6      216.80       31.48    164.01 o 
  -6  -6   6     1066.61      829.89     95.69 o 
  -5  -6   6      703.54      770.38     65.87 o 
  -4  -6   6     4235.74     4566.19    150.20 o 
  -3  -6   6     9543.42     8759.97    241.28 o 
  -2  -6   6    15342.02    15847.89    358.21 o 
  -1  -6   6     6420.91     6697.06    162.14 o 
   0  -6   6     1145.13     1309.13     61.54 o 
   1  -6   6     2701.41     2763.20     83.95 o 
   2  -6   6    13038.98    12907.22    571.93 o 
   3  -6   6    14113.37    14610.69    334.87 o 
   4  -6   6     8433.83     8526.53    184.37 o 
   5  -6   6     1067.61     1093.16    115.41 o 
   6  -6   6     1373.64     1373.45     78.46 o 
   7  -6   6     2676.36     2582.45    102.64 o 
   8  -6   6     2774.36     2774.82    139.75 o 
   9  -6   6     1190.71     1155.96     77.91 o 
  10  -6   6      714.67      559.16    106.68 o 
  11  -6   6      701.46      751.55    168.06 o 
  12  -6   6      583.80      747.76    149.56 o 
  13  -6   6      536.31      563.16    157.94 o 
  14  -6   6        5.94     -328.17    218.78 o 
 -14  -5   6       69.53      526.39    200.29 o 
 -13  -5   6        7.44      -53.60    153.47 o 
 -12  -5   6       81.70      198.11     81.56 o 
 -11  -5   6        1.28       65.43    109.74 o 
 -10  -5   6      260.91      149.20     85.59 o 
  -9  -5   6      595.10      516.77     94.37 o 
  -8  -5   6     2091.64     1892.50    209.19 o 
  -7  -5   6        2.21       43.19     36.70 o 
  -6  -5   6      184.52      132.30     35.17 o 
  -5  -5   6      120.60       -8.82     67.01 o 
  -4  -5   6       75.10       79.10     49.18 o 
  -3  -5   6      388.12      427.91     58.42 o 
  -2  -5   6        8.44       44.60     23.43 o 
  -1  -5   6     3229.09     3086.13     85.74 o 
   0  -5   6     3347.99     3152.79     86.59 o 
   1  -5   6     6967.16     7011.02    327.61 o 
   2  -5   6     1335.21     1297.41     52.26 o 
   3  -5   6     3892.15     4046.49    135.10 o 
   4  -5   6     3156.64     3231.92     85.24 o 
   5  -5   6     1579.68     1608.58     70.08 o 
   6  -5   6     1102.14     1219.82     65.20 o 
   7  -5   6      284.13      208.74     68.28 o 
   8  -5   6     1145.79     1021.76     73.30 o 
   9  -5   6       44.39      174.93     92.59 o 
  10  -5   6     1418.46     1367.05     85.51 o 
  11  -5   6     3651.48     3535.52    200.66 o 
  12  -5   6     3236.30     3925.45    364.07 o 
  13  -5   6     2019.54     2014.68    188.43 o 
  14  -5   6      438.06      337.81    162.04 o 
 -13  -4   6     1148.31     1175.22    179.59 o 
 -12  -4   6      200.21      209.65    256.29 o 
 -11  -4   6       21.03       69.40     70.54 o 
 -10  -4   6      324.74      291.43    210.24 o 
  -9  -4   6     2756.51     2860.67    135.75 o 
  -8  -4   6     3127.06     2642.57    118.30 o 
  -7  -4   6       48.64      104.55     69.86 o 
  -6  -4   6     2177.87     2291.08     93.86 o 
  -5  -4   6     1058.45     1298.95     69.05 o 
  -4  -4   6    12830.53    13227.62    347.84 o 
  -3  -4   6    60035.57    61359.21   1516.43 o 
  -2  -4   6    54540.16    51953.28   1284.51 o 
  -1  -4   6    12806.98    12946.75    339.99 o 
   0  -4   6     1499.84     1354.99     50.19 o 
   1  -4   6       98.00       83.37     20.66 o 
   2  -4   6      759.99      758.88     38.83 o 
   3  -4   6      943.57      848.93     48.05 o 
   4  -4   6     4193.65     4284.77    119.07 o 
   5  -4   6        1.37       36.69     28.94 o 
   6  -4   6     1141.34     1017.20     59.04 o 
   7  -4   6     3056.15     3229.14    108.60 o 
   8  -4   6     1483.63     1544.83     98.22 o 
   9  -4   6    12270.49    12349.84    302.97 o 
  10  -4   6     9788.93    10449.97    271.67 o 
  11  -4   6     3969.91     3928.47    231.55 o 
  12  -4   6       93.48      -17.70     93.46 o 
  13  -4   6      530.11      126.59    300.75 o 
  14  -4   6      178.03       30.11    183.78 o 
 -14  -3   6       35.56      -21.00    188.57 o 
 -13  -3   6      159.44      306.21    111.52 o 
 -12  -3   6      450.37      404.48    146.42 o 
 -11  -3   6      363.86      136.67    223.96 o 
 -10  -3   6      503.22      501.54     76.44 o 
  -9  -3   6     3312.33     3595.05    125.38 o 
  -8  -3   6     3109.28     2796.54    110.48 o 
  -7  -3   6       55.11       73.87     49.07 o 
  -6  -3   6     1320.17     1140.97     68.46 o 
  -5  -3   6     4470.37     4690.13    123.72 o 
  -4  -3   6     4428.63     4521.35    167.50 o 
  -3  -3   6      114.45      218.82     26.97 o 
  -2  -3   6     1654.29     2160.33    130.81 o 
  -1  -3   6     1476.77     1336.26     58.98 o 
   0  -3   6      309.11      272.03     30.13 o 
   1  -3   6      629.12      661.74     40.26 o 
   2  -3   6      543.16      590.69     29.20 o 
   3  -3   6     1052.84      948.58     38.80 o 
   4  -3   6     9497.37     9554.77    261.88 o 
   5  -3   6       90.58       57.70     41.31 o 
   6  -3   6      224.74      284.96     87.10 o 
   7  -3   6      396.59      447.84     47.61 o 
   8  -3   6     1650.01     1650.37     80.54 o 
   9  -3   6     2446.83     2587.25    171.31 o 
  10  -3   6     3267.91     3509.18    133.06 o 
  11  -3   6     2245.27     2061.22    124.24 o 
  12  -3   6        5.75      -33.97    155.60 o 
  13  -3   6       31.42       30.61    104.39 o 
  14  -3   6       91.17      -72.69    349.51 o 
 -14  -2   6      665.18      816.04    114.13 o 
 -13  -2   6      954.95     1057.49    140.48 o 
 -12  -2   6     1214.89     1331.79    154.49 o 
 -11  -2   6      598.22      486.57    119.84 o 
 -10  -2   6     1062.47     1022.41    144.98 o 
  -9  -2   6     1925.07     1823.69    106.19 o 
  -8  -2   6     4116.91     4019.10    125.68 o 
  -7  -2   6     1259.08     1061.51    163.74 o 
  -6  -2   6     1791.25     1707.55     72.40 o 
  -5  -2   6     7112.01     7105.00    174.25 o 
  -4  -2   6     6208.74     5981.31    309.64 o 
  -3  -2   6     8587.57     8367.72    224.88 o 
  -2  -2   6    19198.73    19313.05    490.37 o 
  -1  -2   6     4099.27     4109.35    120.26 o 
   0  -2   6     5018.19     4954.75    140.41 o 
   1  -2   6      231.42      226.67     37.29 o 
   2  -2   6      461.01      470.94     27.38 o 
   3  -2   6     1044.31     1123.65     39.71 o 
   4  -2   6     3938.74     3915.85    106.52 o 
   5  -2   6     6537.57     6466.95    335.67 o 
   6  -2   6     7858.32     7968.11    198.11 o 
   7  -2   6     5753.98     5722.21    159.89 o 
   8  -2   6     5412.59     5732.96    342.25 o 
   9  -2   6    10154.94     9654.80    246.75 o 
  10  -2   6     4901.34     5104.48    184.18 o 
  11  -2   6     2625.05     2628.79    148.92 o 
  12  -2   6      210.90      130.86    114.88 o 
  13  -2   6      165.14      129.02    155.26 o 
  14  -2   6      226.50      -56.64    207.75 o 
  15  -2   6       65.45     -109.36    118.57 o 
 -14  -1   6      678.43      871.35    295.04 o 
 -13  -1   6      749.01      930.23    137.00 o 
 -12  -1   6      199.21      240.69    101.22 o 
 -11  -1   6      336.54      428.80    154.60 o 
 -10  -1   6      497.50      371.64     88.81 o 
  -9  -1   6     1450.73     1270.34    130.84 o 
  -8  -1   6     1777.46     1501.27    208.72 o 
  -7  -1   6        6.15      -20.70     33.41 o 
  -6  -1   6    11080.16    10792.32    252.13 o 
  -5  -1   6    14362.43    13753.65    310.70 o 
  -4  -1   6    21969.58    21142.59    459.56 o 
  -3  -1   6       95.22      238.56     56.55 o 
  -2  -1   6    25904.77    26620.85    667.14 o 
  -1  -1   6    12314.50    12309.04    316.58 o 
   0  -1   6    16180.41    16303.63    413.97 o 
   1  -1   6     5080.50     5839.35    157.53 o 
   2  -1   6      925.08     1014.26     44.33 o 
   3  -1   6     2174.37     2071.91     54.56 o 
   4  -1   6     9965.45    10019.24    233.19 o 
   5  -1   6     4421.69     4576.58    123.15 o 
   6  -1   6      103.91      142.88     33.07 o 
   7  -1   6    16288.11    16107.22    372.34 o 
   8  -1   6     8438.03     8498.60    217.11 o 
   9  -1   6      701.65      637.71    101.01 o 
  10  -1   6      400.22      404.01     70.21 o 
  11  -1   6     3117.75     3141.74    147.33 o 
  12  -1   6     1576.90     1040.53    236.86 o 
  13  -1   6      136.11      145.92    127.80 o 
  14  -1   6      306.52        0.61    140.02 o 
  15  -1   6       32.09     -206.66    196.65 o 
 -14   0   6      511.73      569.51    173.78 o 
 -13   0   6      650.54      697.31    165.26 o 
 -12   0   6     2772.79     2674.67    182.30 o 
 -11   0   6     4550.52     4737.08    187.48 o 
 -10   0   6     8141.45     8722.22    473.13 o 
  -9   0   6     1475.80     1236.03    126.03 o 
  -8   0   6      567.61      495.07    101.17 o 
  -7   0   6      786.96      445.08    155.89 o 
  -6   0   6      390.85      353.98     36.46 o 
  -5   0   6     1950.34     1937.19     69.49 o 
  -4   0   6     6750.61     6617.16    315.04 o 
  -3   0   6     2483.17     2291.12     79.30 o 
  -2   0   6    11581.76    12839.42    334.51 o 
  -1   0   6    20002.04    19546.18    491.27 o 
   0   0   6    10997.18    11781.91    301.70 o 
   1   0   6      291.95      150.44     19.51 o 
   2   0   6    14976.96    16006.20    407.49 o 
   3   0   6     5351.70     5079.66    140.39 o 
   4   0   6      679.34      714.36     55.90 o 
   5   0   6     1719.37     1771.95     66.31 o 
   6   0   6       52.15       88.41     31.40 o 
   7   0   6     4199.47     4079.27    121.65 o 
   8   0   6     7361.79     7746.61    236.68 o 
   9   0   6     1823.78     1724.05    100.31 o 
  10   0   6      597.80      656.46     97.60 o 
  11   0   6      326.11      564.07    125.51 o 
  12   0   6      294.68      180.70     76.25 o 
  13   0   6      214.36      406.74    278.39 o 
  14   0   6      495.14      313.23    171.47 o 
  15   0   6      640.43      311.54    163.09 o 
 -14   1   6      133.75        4.50    185.45 o 
 -13   1   6      114.91       39.32    137.23 o 
 -12   1   6      250.56       22.33    153.49 o 
 -11   1   6      746.51      855.59    266.66 o 
 -10   1   6     1736.67     1636.55    134.39 o 
  -9   1   6     1071.93     1097.80    109.06 o 
  -8   1   6       12.30       56.45    105.03 o 
  -7   1   6      103.39       81.98     76.83 o 
  -6   1   6      308.63      263.52     46.32 o 
  -5   1   6     3326.08     3323.98     93.13 o 
  -4   1   6      346.34      288.85     22.68 o 
  -3   1   6     1402.22     1706.89     55.12 o 
  -2   1   6    18452.57    18937.88    596.95 o 
   0   1   6     1211.19     1289.95     49.11 o 
   1   1   6      266.05      347.38     38.41 o 
   2   1   6     3788.16     4049.54    119.47 o 
   3   1   6     6318.02     6748.91    187.18 o 
   4   1   6     8007.95     8957.68    244.98 o 
   5   1   6       93.75       60.27     44.63 o 
   6   1   6      718.58      744.91    140.92 o 
   7   1   6      743.33      825.37     62.89 o 
   8   1   6     1862.36     1973.81    100.73 o 
   9   1   6      117.99       75.39    170.75 o 
  10   1   6     4235.48     3924.42    157.71 o 
  11   1   6     4923.05     4728.19    183.81 o 
  12   1   6     4496.12     4902.96    204.27 o 
  13   1   6      356.19      231.22    107.21 o 
  14   1   6       14.99     -334.65    272.17 o 
  15   1   6       20.99       97.36    162.47 o 
 -14   2   6      374.54      250.35    120.44 o 
 -13   2   6      189.33     -141.08    239.14 o 
 -12   2   6      441.85      377.06    153.60 o 
 -11   2   6     3309.97     3450.42    207.98 o 
 -10   2   6     2861.07     2937.70    288.38 o 
  -9   2   6      658.64      896.16    106.11 o 
  -8   2   6     2156.39     2226.40    140.41 o 
  -7   2   6     9910.12     9536.13    463.33 o 
  -6   2   6      886.07      904.69     93.07 o 
  -5   2   6     7541.46     7206.60    254.35 o 
  -4   2   6    40717.59    42067.91   1856.43 o 
  -3   2   6    43175.57    42064.70   1057.22 o 
  -2   2   6    18765.36    19495.74    498.33 o 
  -1   2   6     3002.33     2549.57     97.78 o 
   0   2   6     7862.05     8990.73    294.45 o 
   1   2   6    14577.64    13461.05    433.86 o 
   2   2   6     9323.04     9976.48    314.87 o 
   3   2   6     5329.98     5195.77    124.00 o 
   4   2   6     3126.92     3429.60     90.79 o 
   5   2   6    15462.42    15437.80    492.12 o 
   6   2   6      462.63      404.40     42.82 o 
   7   2   6     1763.67     2016.73    120.22 o 
   8   2   6    15607.85    14941.68    733.75 o 
   9   2   6    13996.33    13847.63    383.91 o 
  10   2   6      829.90      851.89     82.25 o 
  11   2   6      385.12      457.64    129.89 o 
  12   2   6      240.40      299.93    118.18 o 
  13   2   6      375.58      423.18    211.43 o 
  14   2   6     2917.76     2908.60    282.12 o 
  15   2   6     1410.15     1331.12    162.67 o 
 -14   3   6     1035.83      912.06    356.62 o 
 -13   3   6     1201.52     1462.28    158.35 o 
 -12   3   6      229.12      145.54    242.57 o 
 -11   3   6      749.19      756.58    144.55 o 
 -10   3   6     1803.46     2142.69    156.03 o 
  -9   3   6      586.13      778.62    133.87 o 
  -8   3   6     1215.33     1133.50    229.79 o 
  -7   3   6      817.92      684.84     83.78 o 
  -6   3   6     2590.74     2689.35    135.41 o 
  -5   3   6     1885.69     1687.07    108.86 o 
  -4   3   6       95.41       78.80     29.39 o 
  -3   3   6     4466.32     4867.58    175.54 o 
  -2   3   6      636.11      637.40     46.88 o 
  -1   3   6     1093.93     1269.97     92.84 o 
   0   3   6      462.59      381.28     58.42 o 
   1   3   6      120.16       75.19     80.34 o 
   2   3   6     3657.59     4100.37    140.60 o 
   3   3   6     7636.84     7601.03    250.19 o 
   4   3   6      519.79      642.32     38.45 o 
   5   3   6      143.61      127.51     25.15 o 
   6   3   6      149.81      189.40     31.19 o 
   7   3   6      897.59      666.65     92.06 o 
   8   3   6     2046.23     2388.95    131.91 o 
   9   3   6     1568.96     1945.37    153.18 o 
  10   3   6     1311.13     1462.95     81.56 o 
  11   3   6      373.86      293.26     72.43 o 
  12   3   6      163.85      119.59    229.47 o 
  13   3   6        8.47      100.84    137.59 o 
  14   3   6      466.32      205.97    205.11 o 
  15   3   6      339.59      176.86    305.75 o 
 -14   4   6      235.78      116.40    153.48 o 
 -13   4   6      495.56      751.09    318.00 o 
 -12   4   6       57.26      146.73    101.53 o 
 -11   4   6      779.81      802.41    123.04 o 
 -10   4   6     1152.58     1453.77    228.14 o 
  -9   4   6     2352.39     2399.78    156.63 o 
  -8   4   6    11386.49    11208.61    398.36 o 
  -7   4   6      676.60      369.76    168.71 o 
  -6   4   6       68.31       49.63     54.42 o 
  -5   4   6     2479.57     2318.67    120.72 o 
  -4   4   6    22361.20    23030.94    982.26 o 
  -3   4   6    53089.29    52844.79   1635.09 o 
  -2   4   6    13370.62    14496.92    467.51 o 
  -1   4   6      644.98      486.18     92.84 o 
   0   4   6      828.46      951.11     90.04 o 
   1   4   6      910.35     1130.20    101.85 o 
   2   4   6      117.48       99.49     49.99 o 
   3   4   6     1005.44      955.51     61.17 o 
   4   4   6     2715.10     2529.50    108.39 o 
   5   4   6        1.82       39.53     27.17 o 
   6   4   6     1708.79     1613.68     64.72 o 
   7   4   6     3768.94     3913.96    114.58 o 
   8   4   6    12292.55    12316.49    334.57 o 
   9   4   6    13197.17    13137.85    355.48 o 
  10   4   6     4167.43     4213.05    211.09 o 
  11   4   6        1.57      -52.71     62.84 o 
  12   4   6       36.29       47.47     72.66 o 
  13   4   6      288.39      142.31     97.99 o 
  14   4   6      150.23      -73.36    211.43 o 
  15   4   6      445.85      447.17    238.39 o 
 -13   5   6      566.91      258.95    147.64 o 
 -12   5   6     1157.54     1395.41    175.36 o 
 -11   5   6      137.58       93.22    286.25 o 
 -10   5   6     1513.92     1549.37    142.65 o 
  -9   5   6     2658.26     2866.87    265.67 o 
  -8   5   6       98.80      -14.93    113.42 o 
  -7   5   6     8858.40     8865.22    321.39 o 
  -6   5   6    28624.84    27828.90    873.63 o 
  -5   5   6    12074.23    12100.94    403.15 o 
  -4   5   6     1130.29     1239.32     65.97 o 
  -3   5   6     5106.06     5532.84    197.06 o 
  -2   5   6     3842.07     4168.95    161.81 o 
  -1   5   6     1232.75     1376.72     80.69 o 
   0   5   6      197.45      143.49     81.66 o 
   1   5   6     1417.93     1317.35    117.84 o 
   2   5   6     9507.71     9966.75    322.66 o 
   3   5   6    16604.93    15906.30    402.20 o 
   4   5   6     4119.98     4373.74    167.04 o 
   5   5   6      880.45      959.62     60.70 o 
   6   5   6    11370.72    11362.46    304.76 o 
   7   5   6     5766.59     5809.94    155.19 o 
   8   5   6      238.75      227.57     43.21 o 
   9   5   6     3344.82     3401.71    146.44 o 
  10   5   6      785.13      892.16    119.71 o 
  11   5   6       36.18      -35.02    118.21 o 
  12   5   6      467.07      688.60    176.74 o 
  13   5   6       38.35      -36.44     78.03 o 
  14   5   6      657.17      959.06    196.90 o 
 -13   6   6     2255.75     2556.07    308.40 o 
 -12   6   6     4458.99     4978.08    258.54 o 
 -11   6   6     2061.78     2229.91    188.77 o 
 -10   6   6     1869.26     1487.32    280.58 o 
  -9   6   6        0.93     -115.18     76.79 o 
  -8   6   6      840.07      725.90    102.12 o 
  -7   6   6      658.10      722.08    125.68 o 
  -6   6   6      359.43      494.83     91.05 o 
  -5   6   6     2083.12     1966.67    125.40 o 
  -4   6   6      745.48      686.66     82.83 o 
  -3   6   6      587.59      414.78     49.19 o 
  -2   6   6     4823.61     5601.50    301.56 o 
  -1   6   6    13423.39    13645.23    634.24 o 
   2   6   6     8862.63     8947.51    399.13 o 
   3   6   6     3114.23     3128.35    166.34 o 
   4   6   6        0.20      -11.40     29.56 o 
   5   6   6     3756.96     3706.55    126.73 o 
   6   6   6     5417.07     5416.64    162.57 o 
   7   6   6     3108.69     2986.45    121.93 o 
   8   6   6     2029.97     1993.76     85.70 o 
   9   6   6       67.52       55.65     45.71 o 
  10   6   6       25.45       36.78     59.21 o 
  11   6   6      228.75      210.71    135.70 o 
  12   6   6      890.44     1039.24    141.16 o 
  13   6   6      513.53      826.59    175.13 o 
  14   6   6      239.43      378.96    121.54 o 
 -13   7   6      411.35      370.32    130.99 o 
 -12   7   6     1714.33     1504.31    248.76 o 
 -11   7   6     1497.24     1193.62    158.15 o 
 -10   7   6        7.02     -137.66    118.70 o 
  -9   7   6      123.57      -79.69    138.79 o 
  -8   7   6      448.19      467.64     96.82 o 
  -7   7   6      677.76      547.60     91.31 o 
  -6   7   6     6919.08     6485.86    362.73 o 
  -5   7   6     2860.15     2709.60    146.09 o 
  -4   7   6      366.09      317.49     63.45 o 
  -3   7   6     2299.36     2190.51    186.98 o 
  -2   7   6     2687.27     2689.85    191.31 o 
  -1   7   6     1313.04     1435.32    128.72 o 
   1   7   6     1231.53     1214.28    122.08 o 
   2   7   6      639.69      464.32     86.92 o 
   3   7   6      377.76      203.56     91.44 o 
   4   7   6       69.25       60.54     38.17 o 
   5   7   6      254.11      231.23     46.17 o 
   6   7   6    12895.64    12905.27    347.65 o 
   7   7   6     6521.40     6446.70    197.96 o 
   8   7   6      605.62      530.90     80.07 o 
   9   7   6     2580.17     2680.02    168.76 o 
  10   7   6     5076.38     5209.35    189.64 o 
  11   7   6     1322.10     1567.52    111.72 o 
  12   7   6       71.38      -30.42    168.73 o 
  13   7   6       35.52      -94.83    133.87 o 
  14   7   6       22.64     -245.07    163.38 o 
 -12   8   6     1283.50     1730.28    176.54 o 
 -11   8   6     1304.75     1082.66    259.13 o 
 -10   8   6       37.07     -101.66    147.93 o 
  -9   8   6      787.64      591.15    118.21 o 
  -8   8   6     3009.94     3033.70    184.49 o 
  -7   8   6       53.86      296.97    208.12 o 
  -6   8   6     2525.01     2366.53    147.49 o 
  -5   8   6     9152.55     9766.85    504.62 o 
  -4   8   6    12755.07    12876.95    634.48 o 
  -3   8   6     2809.77     3025.64    225.61 o 
  -2   8   6     1527.88     1567.76    169.17 o 
  -1   8   6     9825.57     9207.72    450.91 o 
   0   8   6    14183.66    13757.25    641.68 o 
   1   8   6    11700.63    11647.31    527.26 o 
   2   8   6     1342.32     1490.34    142.93 o 
   3   8   6     2955.57     3283.63    186.73 o 
   4   8   6     9852.83    10175.71    467.63 o 
   5   8   6      944.89     1177.57     79.80 o 
   6   8   6     2568.29     2689.96    121.48 o 
   7   8   6     4556.97     4458.17    153.15 o 
   8   8   6     3767.81     3848.48    152.02 o 
   9   8   6      592.87      679.69     77.75 o 
  10   8   6      701.34      710.89    145.89 o 
  11   8   6      546.37      590.79    107.98 o 
  12   8   6     2712.97     3138.37    199.82 o 
  13   8   6     3096.98     2891.74    301.79 o 
  14   8   6      703.68      706.45    251.83 o 
 -12   9   6      229.62      336.10    191.02 o 
 -11   9   6       11.69      -27.29    107.76 o 
 -10   9   6      870.63      751.91    129.09 o 
  -9   9   6      127.50        9.44    169.11 o 
  -8   9   6      577.54      387.85    115.28 o 
  -7   9   6      644.06      629.64    109.08 o 
  -6   9   6      906.98     1077.34    240.00 o 
  -5   9   6     1701.05     1891.88    188.93 o 
  -4   9   6     2592.04     2513.00    130.19 o 
  -3   9   6     3040.22     3136.00    235.21 o 
  -2   9   6     3025.27     2868.53    224.30 o 
  -1   9   6      306.06      467.45    126.70 o 
   0   9   6      330.43      307.66    139.91 o 
   1   9   6       55.79       80.01     68.12 o 
   2   9   6       16.08       44.68     65.80 o 
   3   9   6       81.41     -172.88    115.25 o 
   4   9   6       84.61       47.87    110.53 o 
   5   9   6       93.13       10.02     76.49 o 
   6   9   6      648.15      822.70    154.19 o 
   7   9   6      526.96      662.31     75.49 o 
   8   9   6     1399.19     1448.24     91.15 o 
   9   9   6      516.57      552.61    107.83 o 
  10   9   6      217.69      244.75    108.38 o 
  11   9   6       35.55     -262.89    182.54 o 
  12   9   6       89.99      -49.72    274.08 o 
  13   9   6       19.00        2.89    163.26 o 
 -11  10   6     1645.90     1789.86    188.38 o 
 -10  10   6     1420.94     1173.35    220.07 o 
  -9  10   6      178.93       -1.48     99.30 o 
  -8  10   6       42.47     -246.46    209.28 o 
  -7  10   6       99.11      103.66    118.64 o 
  -6  10   6     1376.65     1119.77    197.27 o 
  -5  10   6     6003.74     5979.42    380.31 o 
  -4  10   6     9645.00     9242.64    500.45 o 
  -3  10   6      805.34      988.86     89.85 o 
  -2  10   6      280.39      144.30     95.48 o 
  -1  10   6     1317.64     1375.15    177.61 o 
   0  10   6      783.90      649.82     90.70 o 
   1  10   6     3367.35     3113.63    153.26 o 
   2  10   6     1137.96     1191.96    125.24 o 
   3  10   6      116.86      180.25     81.41 o 
   4  10   6      550.80      419.60     60.96 o 
   5  10   6      561.79      472.38     88.76 o 
   6  10   6     3921.64     4174.14    170.86 o 
   7  10   6     9341.05    10038.15    342.99 o 
   8  10   6    11314.16    11611.20    384.97 o 
   9  10   6     6585.74     6756.93    279.57 o 
  10  10   6       48.36       36.10    144.73 o 
  11  10   6      245.07       67.29    227.45 o 
  12  10   6      102.12       75.63    211.17 o 
  13  10   6      918.63     1033.62    310.64 o 
 -11  11   6      843.40     1025.73    162.78 o 
 -10  11   6      280.95      521.18    151.41 o 
  -9  11   6      147.31     -139.56    167.72 o 
  -8  11   6     1870.30     2169.30    168.97 o 
  -7  11   6     7484.40     7507.78    446.22 o 
  -6  11   6     2932.89     3521.66    278.12 o 
  -4  11   6      157.27      270.55    173.73 o 
  -3  11   6      554.93      229.02    187.55 o 
  -2  11   6     2336.63     2043.93    127.53 o 
  -1  11   6      378.50      526.69     80.77 o 
   0  11   6     3387.23     3446.82    178.57 o 
   1  11   6    11920.49    11329.16    381.43 o 
   2  11   6    10709.66    10132.53    482.43 o 
   3  11   6     1166.56     1059.56    177.39 o 
   4  11   6     2077.10     2123.69    115.90 o 
   5  11   6     5082.58     4717.37    184.85 o 
   6  11   6      567.29      566.80    173.30 o 
   7  11   6       42.20      -44.35    145.37 o 
   8  11   6      428.42      161.92    170.56 o 
   9  11   6        0.67       49.37    140.81 o 
  10  11   6      425.71      466.40    182.92 o 
  11  11   6      468.49      463.60    183.50 o 
  12  11   6       60.01       85.69    315.06 o 
 -10  12   6     1222.94     1022.79    181.09 o 
  -9  12   6      310.68      211.12    241.45 o 
  -8  12   6      385.59      537.08    276.58 o 
  -7  12   6       54.81      189.59    254.41 o 
  -6  12   6       25.09       15.85    141.16 o 
  -5  12   6       76.43       -7.10    127.80 o 
  -4  12   6      176.67      -34.47    204.00 o 
  -3  12   6     1656.84     1788.13    203.71 o 
  -2  12   6     2078.57     1721.91    222.80 o 
  -1  12   6     7234.52     7868.48    295.71 o 
   0  12   6     5108.71     4917.32    211.35 o 
   1  12   6      814.93      794.98     86.39 o 
   2  12   6      809.76      817.46    113.31 o 
   3  12   6     1765.15     1811.25    168.77 o 
   4  12   6     1146.56      516.29    181.96 o 
   5  12   6     1005.16      895.47    135.73 o 
   6  12   6      421.75      264.11    118.06 o 
   7  12   6     1774.30     1773.39    231.05 o 
   8  12   6      381.05      283.29    182.51 o 
  10  12   6       88.12      388.44    278.23 o 
  11  12   6      182.28        3.13    165.97 o 
  12  12   6      121.64       77.76    180.02 o 
  -9  13   6        7.33      -85.57    174.06 o 
  -8  13   6      443.79       -9.29    246.45 o 
  -7  13   6     1407.21     1833.19    281.88 o 
  -6  13   6     1629.65     2032.33    280.05 o 
  -5  13   6       94.69       66.79    134.50 o 
  -4  13   6     1000.68     1067.30    175.07 o 
  -3  13   6     1155.16      878.52    244.17 o 
  -2  13   6       35.22      -35.43    123.70 o 
  -1  13   6     1684.56     1736.96    145.32 o 
   0  13   6      189.83      287.65    180.02 o 
   1  13   6      205.72      147.53    110.93 o 
   2  13   6      145.53      109.74    109.96 o 
   3  13   6      746.76      542.27    171.72 o 
   4  13   6     2215.37     1890.04    205.90 o 
   5  13   6     3889.15     4017.31    289.44 o 
   6  13   6     3386.81     3649.14    304.50 o 
   7  13   6       69.00      107.59    124.49 o 
   8  13   6     1241.22     1017.91    168.83 o 
  10  13   6      612.40      877.65    201.23 o 
  11  13   6       79.04      261.52    253.07 o 
  -8  14   6       50.36      378.66    194.40 o 
  -7  14   6     1163.06     1188.06    279.47 o 
  -6  14   6     1588.11     2057.49    275.93 o 
  -5  14   6      290.77      696.06    262.88 o 
  -4  14   6      183.35      274.24    147.14 o 
  -3  14   6     1819.65     2306.62    237.40 o 
  -2  14   6     5179.24     4998.51    232.62 o 
  -1  14   6     5805.52     6121.86    376.78 o 
   0  14   6     4787.94     4848.54    315.67 o 
   1  14   6      578.73      304.62    202.50 o 
   2  14   6      387.58      537.36    137.23 o 
   3  14   6      512.09      489.49    138.34 o 
   4  14   6      335.01      350.88    193.79 o 
   5  14   6       93.66      137.96    170.47 o 
   6  14   6     1109.91      954.27    204.08 o 
   7  14   6     1690.39     1612.41    250.11 o 
   8  14   6       80.13      -26.60    126.10 o 
  -4  15   6      920.94      652.52    228.61 o 
  -3  15   6     1995.76     2389.84    309.29 o 
  -2  15   6      243.47      369.84    158.95 o 
  -1  15   6      467.94      393.63    105.95 o 
   0  15   6     1346.72     1318.37    238.15 o 
   1  15   6      130.80      230.95    125.79 o 
   2  15   6      187.63      154.90    210.43 o 
   3  15   6      137.08      -28.96    234.00 o 
   4  15   6       13.96       75.23    126.91 o 
   5  15   6      183.71       23.23    129.92 o 
   6  15   6       55.41     -347.94    231.96 o 
   7  15   6      105.25     -212.70    159.21 o 
  -5  16   6      580.04      788.51    212.35 o 
  -4  16   6      265.33      182.60    221.70 o 
  -3  16   6      293.28      262.99    211.47 o 
  -2  16   6      314.40      270.25    263.48 o 
  -1  16   6      652.16      783.72    126.05 o 
   0  16   6     2274.08     2367.45    173.12 o 
   1  16   6     1528.92     2048.94    285.28 o 
   2  16   6      231.12       67.18    191.10 o 
   3  16   6     1043.02      525.63    217.63 o 
   4  16   6       55.68      -27.04    243.38 o 
   5  16   6     2123.61     2462.73    257.21 o 
   6  16   6     5107.73     5032.75    364.71 o 
   7  16   6     3737.67     3734.44    331.43 o 
  -4  17   6     1404.37     1526.56    254.12 o 
  -3  17   6     1445.92     1745.61    333.03 o 
  -2  17   6      478.22       23.57    215.90 o 
  -1  17   6      504.46      712.79    261.88 o 
   0  17   6     1994.44     2493.84    347.65 o 
   1  17   6      710.96      365.02    118.79 o 
   2  17   6       62.07       68.82    111.36 o 
   3  17   6      191.44      256.57    259.03 o 
   4  17   6      432.36      365.86    189.56 o 
   5  17   6      202.69      421.24    235.79 o 
   6  17   6       40.11     -217.54    145.03 o 
  -2  18   6      189.52      232.08    283.01 o 
  -1  18   6     1178.45     1233.43    295.51 o 
   0  18   6     1932.44     1629.24    261.12 o 
   1  18   6     1594.14     1499.59    312.69 o 
   2  18   6      520.41      570.91    136.12 o 
   3  18   6      438.61      430.40    141.63 o 
   4  18   6      350.08      501.79    272.87 o 
  -5 -17   7      104.14      -50.09    138.91 o 
  -4 -17   7      298.63       87.14    174.75 o 
  -3 -17   7      179.91      250.96    313.09 o 
  -2 -17   7      231.45      176.81    119.88 o 
  -1 -17   7     2152.72     2007.32    183.06 o 
   0 -17   7     3935.14     4179.11    265.37 o 
   1 -17   7     2471.18     2651.85    203.42 o 
   2 -17   7      285.72      334.66    191.83 o 
   3 -17   7        3.67      -71.19    109.44 o 
   4 -17   7      108.49       33.90    113.13 o 
  -7 -16   7      584.34      396.26    138.58 o 
  -6 -16   7     1183.96     1021.32    154.53 o 
  -5 -16   7      913.30      956.54    281.61 o 
  -4 -16   7      289.35      292.26    150.75 o 
  -3 -16   7      108.83      381.14    142.88 o 
  -2 -16   7      159.25      305.62    277.97 o 
  -1 -16   7      295.81      361.48    119.75 o 
   0 -16   7     1371.93     1327.28    149.96 o 
   1 -16   7     1285.65     1408.76    196.41 o 
   2 -16   7      240.39      297.50    162.41 o 
   3 -16   7      293.92      340.41    158.99 o 
   4 -16   7      177.16      -10.33    257.73 o 
   5 -16   7       14.14       23.54    109.10 o 
   6 -16   7      482.83      332.92    165.21 o 
  -8 -15   7       52.37     -145.18    139.56 o 
  -7 -15   7       99.44      249.86    171.05 o 
  -6 -15   7      400.11      169.31    118.37 o 
  -5 -15   7      711.08      664.99    133.07 o 
  -4 -15   7      819.33      791.38    128.29 o 
  -3 -15   7      978.46      689.59    166.10 o 
  -2 -15   7     2727.00     2625.28    180.09 o 
  -1 -15   7     2220.04     2372.89    202.96 o 
   0 -15   7      959.59      932.33    127.38 o 
   1 -15   7      586.76      491.92    111.84 o 
   2 -15   7       95.47      -87.55     96.89 o 
   3 -15   7      220.41      114.04    143.82 o 
   4 -15   7      594.95      633.19    145.39 o 
   5 -15   7      213.73       69.88    179.34 o 
   6 -15   7        3.87        1.28    103.30 o 
   7 -15   7       63.08      181.21    149.18 o 
  -9 -14   7       88.28      262.78    129.57 o 
  -8 -14   7       96.50       -4.81    220.31 o 
  -7 -14   7      725.26      443.32    149.04 o 
  -6 -14   7     1700.27     1466.53    164.37 o 
  -5 -14   7      714.28      742.04    233.73 o 
  -4 -14   7       79.29       17.38     92.80 o 
  -3 -14   7     2759.67     2536.01    176.90 o 
  -2 -14   7     3745.64     3271.67    219.01 o 
  -1 -14   7      682.66      641.01    128.81 o 
   0 -14   7     2267.05     2191.17    169.09 o 
   1 -14   7     4679.17     4488.73    343.95 o 
   2 -14   7     2970.90     2789.97    180.31 o 
   3 -14   7      209.75      222.02     96.24 o 
   4 -14   7       27.70       16.09    160.70 o 
   5 -14   7      601.06      522.78    126.78 o 
   6 -14   7     2831.12     2578.42    187.03 o 
   7 -14   7     2213.15     1705.02    208.02 o 
   8 -14   7      209.77      169.95    155.40 o 
 -10 -13   7      465.57      845.37    196.77 o 
  -9 -13   7     1181.40     1178.21    161.53 o 
  -8 -13   7     2991.82     2875.46    204.66 o 
  -7 -13   7     1487.43     1628.19    158.24 o 
  -6 -13   7       14.77       73.14    149.51 o 
  -5 -13   7      479.18      508.11    117.68 o 
  -4 -13   7      107.83      -87.78    139.06 o 
  -3 -13   7     1176.41     1262.84    131.34 o 
  -2 -13   7     3385.62     3053.50    184.40 o 
  -1 -13   7     2267.30     1835.13    264.04 o 
   0 -13   7      108.37       54.35    129.91 o 
   1 -13   7     1113.47     1002.65    123.46 o 
   2 -13   7      402.86      398.64    144.65 o 
   3 -13   7     1574.70     1548.22    137.19 o 
   4 -13   7     2920.98     3072.02    155.96 o 
   5 -13   7     1959.02     1888.98    252.71 o 
   6 -13   7      249.21      203.57    136.37 o 
   7 -13   7      234.14      242.02    130.25 o 
   8 -13   7      659.99      496.65    213.36 o 
   9 -13   7     1463.55     1435.13    207.94 o 
 -11 -12   7      482.36      979.59    231.47 o 
 -10 -12   7      481.35      309.51    151.84 o 
  -9 -12   7      320.82      314.87    158.61 o 
  -8 -12   7        5.03      201.33    194.63 o 
  -7 -12   7       17.38      -31.92     93.53 o 
  -6 -12   7      170.74      119.35     95.51 o 
  -5 -12   7       66.55     -173.23    145.26 o 
  -4 -12   7       44.44     -171.81    114.54 o 
  -3 -12   7        3.83      -20.25    108.67 o 
  -2 -12   7      436.58      563.87    207.57 o 
  -1 -12   7     1233.49     1119.82    114.51 o 
   0 -12   7     5038.60     4717.60    215.89 o 
   1 -12   7     5051.25     5084.68    239.96 o 
   2 -12   7     4112.21     4025.62    191.80 o 
   3 -12   7     3093.91     3204.14    184.45 o 
   4 -12   7     1038.25      905.85    108.01 o 
   5 -12   7      141.63      156.97     69.30 o 
   6 -12   7      342.69      223.07     74.26 o 
   7 -12   7      528.86      397.10    139.51 o 
   8 -12   7      229.74      139.40     91.67 o 
   9 -12   7      185.87      -37.19    114.65 o 
  10 -12   7      193.78      297.87    202.42 o 
 -11 -11   7      127.89       72.62    117.44 o 
 -10 -11   7      103.35      264.84    302.65 o 
  -9 -11   7      954.44      988.14    178.72 o 
  -8 -11   7     2869.91     2825.97    180.77 o 
  -7 -11   7      777.94      921.73    167.95 o 
  -6 -11   7      658.83      464.53     99.55 o 
  -5 -11   7     1121.16     1085.69    117.24 o 
  -4 -11   7      250.65      -34.45    184.70 o 
  -3 -11   7     1321.14     1177.52    134.21 o 
  -2 -11   7     9590.46     9669.68    351.24 o 
  -1 -11   7    14126.70    14021.60    485.34 o 
   0 -11   7     4755.83     4548.90    203.70 o 
   1 -11   7     2372.90     2560.64    127.87 o 
   2 -11   7     1330.79     1350.01    196.66 o 
   3 -11   7      860.63      647.17    112.12 o 
   4 -11   7     2182.84     2245.35     97.56 o 
   5 -11   7     1849.64     1918.06    115.57 o 
   6 -11   7       32.81       38.22     46.04 o 
   7 -11   7      805.89      789.07     67.61 o 
   8 -11   7     1334.77     1484.14    169.53 o 
   9 -11   7      224.77      142.19    105.59 o 
  10 -11   7      867.64     1015.81    119.72 o 
  11 -11   7     1346.34     1332.50    190.15 o 
 -12 -10   7       14.17      424.50    261.11 o 
 -11 -10   7      603.06      619.22    203.85 o 
 -10 -10   7      107.51       68.17    109.43 o 
  -9 -10   7       57.61       34.89     94.86 o 
  -8 -10   7     1220.65     1168.35    176.53 o 
  -7 -10   7     3185.46     3085.12    181.99 o 
  -6 -10   7     1412.53     1387.70    139.44 o 
  -5 -10   7        4.58      -27.16    191.18 o 
  -4 -10   7      548.64      493.49     88.11 o 
  -3 -10   7        1.38       51.87     65.56 o 
  -2 -10   7      934.11      933.79    129.23 o 
  -1 -10   7     3418.71     3672.28    173.81 o 
   0 -10   7     1306.03     1774.38    132.79 o 
   1 -10   7      556.12      443.94     76.62 o 
   2 -10   7      124.61      159.63     42.67 o 
   3 -10   7        8.66      -25.25     34.27 o 
   4 -10   7     1049.53     1004.02    132.79 o 
   5 -10   7     1050.59     1190.24     76.05 o 
   6 -10   7     1012.32      934.75     84.56 o 
   7 -10   7      640.16      694.26    198.38 o 
   8 -10   7      192.70      214.19     55.11 o 
   9 -10   7      716.07      614.32    116.33 o 
  10 -10   7     3005.74     3355.88    219.91 o 
  11 -10   7     3540.03     3724.45    224.31 o 
  12 -10   7     1395.64     1467.96    185.61 o 
 -12  -9   7      334.76      461.50    245.34 o 
 -11  -9   7      300.99      185.74    134.72 o 
 -10  -9   7      187.42      248.64    166.81 o 
  -9  -9   7       45.11      136.15     93.83 o 
  -8  -9   7      305.17      452.51     99.82 o 
  -7  -9   7      572.69      775.78    221.54 o 
  -6  -9   7      201.59       -2.77    120.58 o 
  -5  -9   7      431.25      307.58     97.74 o 
  -4  -9   7     3395.21     3320.74    183.87 o 
  -3  -9   7     6307.80     6155.01    243.82 o 
  -2  -9   7     7942.05     7916.48    290.87 o 
  -1  -9   7    13717.20    12835.55    601.96 o 
   0  -9   7    11631.56    11645.20    400.28 o 
   1  -9   7     1710.81     1565.07     70.90 o 
   2  -9   7      153.56       50.55    135.19 o 
   3  -9   7      404.41      419.29     41.68 o 
   4  -9   7     1244.78     1428.60     65.69 o 
   5  -9   7      276.29      258.13     96.87 o 
   6  -9   7     1237.18     1203.33     76.61 o 
   7  -9   7      103.84       40.51     59.78 o 
   8  -9   7      231.57       45.79    101.87 o 
   9  -9   7     1564.59     1611.16    141.22 o 
  10  -9   7     3015.18     3039.13    194.36 o 
  11  -9   7     2838.64     3413.20    233.27 o 
  12  -9   7     1223.27     1175.90    176.90 o 
 -13  -8   7      114.34      -65.95    179.66 o 
 -12  -8   7      629.44      574.93    189.23 o 
 -11  -8   7       23.69     -124.07    250.88 o 
 -10  -8   7        9.20      113.84    117.77 o 
  -9  -8   7       80.22      115.77    129.96 o 
  -8  -8   7     4132.32     4068.09    234.32 o 
  -7  -8   7     2887.92     3049.40    177.49 o 
  -6  -8   7     1527.97     1636.30    127.41 o 
  -5  -8   7     3048.20     3305.18    184.49 o 
  -4  -8   7    17096.48    16542.60    542.23 o 
  -3  -8   7     9232.67    10087.79    354.52 o 
  -2  -8   7     1842.06     1889.92    182.44 o 
  -1  -8   7      965.36      823.48     45.40 o 
   0  -8   7     4085.70     4130.95    116.03 o 
   1  -8   7     2509.80     2339.10    139.59 o 
   2  -8   7      113.36      191.85     44.96 o 
   3  -8   7      133.90        6.80     57.59 o 
   4  -8   7     4628.84     4814.79    122.00 o 
   5  -8   7     5026.57     5070.98    131.10 o 
   6  -8   7     4992.60     4889.11    328.17 o 
   7  -8   7     1900.65     1942.41    105.18 o 
   8  -8   7      648.70      594.06     75.14 o 
   9  -8   7      839.24      842.51     93.96 o 
  10  -8   7      263.45      590.14    194.19 o 
  11  -8   7     1984.93     2144.50    175.28 o 
  12  -8   7     1955.33     2072.48    228.16 o 
  13  -8   7      601.54      612.24    171.84 o 
 -12  -7   7      212.75      202.20    166.47 o 
 -11  -7   7     1902.42     2002.31    236.48 o 
 -10  -7   7     6060.06     5865.72    400.92 o 
  -9  -7   7     5842.92     6532.29    275.87 o 
  -8  -7   7      621.36      604.71    115.84 o 
  -7  -7   7      338.95      242.42    120.90 o 
  -6  -7   7      651.63      613.27     62.20 o 
  -5  -7   7      423.64      418.20     51.64 o 
  -4  -7   7     5219.61     5225.45    162.61 o 
  -3  -7   7     5984.53     5781.55    176.22 o 
  -2  -7   7     2218.38     2197.53     76.76 o 
  -1  -7   7     1315.22     1292.44     70.34 o 
   0  -7   7      471.73      638.31     41.11 o 
   1  -7   7      666.88      659.15     43.79 o 
   2  -7   7     2500.72     2923.76    201.14 o 
   3  -7   7     4268.52     4243.97    122.66 o 
   4  -7   7      930.48      926.20     80.65 o 
   5  -7   7     1126.21     1062.95     94.43 o 
   6  -7   7      213.82      170.17     39.88 o 
   7  -7   7     3298.12     3461.77    120.65 o 
   8  -7   7     6592.07     6458.98    226.42 o 
   9  -7   7     3716.79     3984.75    140.88 o 
  10  -7   7     1037.19     1023.60    132.43 o 
  11  -7   7      320.01       10.55    151.21 o 
  12  -7   7      124.03       87.29    111.75 o 
  13  -7   7       13.28       81.09    115.37 o 
 -13  -6   7      180.24      237.23    199.89 o 
 -11  -6   7      312.84      718.79    278.84 o 
 -10  -6   7        0.64      121.06     87.24 o 
  -9  -6   7      501.70      550.05     56.74 o 
  -8  -6   7      591.46      574.41     84.66 o 
  -7  -6   7       16.03     -108.77     72.51 o 
  -6  -6   7      355.19      192.75     75.75 o 
  -5  -6   7      273.86      282.27    114.82 o 
  -4  -6   7     2479.15     2359.43     95.37 o 
  -3  -6   7     6196.52     6703.67    169.70 o 
  -2  -6   7      498.73      732.50    139.78 o 
  -1  -6   7     8225.93     8026.30    273.98 o 
   0  -6   7    17344.63    17918.40    396.77 o 
   1  -6   7    14988.69    14877.89    335.53 o 
   2  -6   7     3340.58     3276.04     85.81 o 
   3  -6   7     2131.85     2164.63     79.18 o 
   4  -6   7      515.87      464.41     61.92 o 
   5  -6   7      573.73      441.66     46.42 o 
   6  -6   7       79.16      -66.87     65.95 o 
   7  -6   7       19.26       23.49     44.53 o 
   8  -6   7      343.23      321.23     56.01 o 
   9  -6   7     1922.99     2302.70    263.35 o 
  10  -6   7      232.16      261.17     86.66 o 
  11  -6   7      841.13      881.40    133.67 o 
  12  -6   7     2140.60     2117.16    192.39 o 
  13  -6   7     2750.08     2518.20    319.53 o 
 -14  -5   7     1692.93     1856.91    261.42 o 
 -11  -5   7     2048.45     1860.48    126.34 o 
 -10  -5   7     5357.91     5486.91    204.48 o 
  -9  -5   7     5336.97     6046.93    379.85 o 
  -8  -5   7      364.88      355.07     52.46 o 
  -7  -5   7     2222.89      557.72    150.86 o 
  -6  -5   7     9272.60     9007.48    260.98 o 
  -5  -5   7     2136.76     1992.19     91.95 o 
  -4  -5   7     1168.09     1244.53     99.40 o 
  -3  -5   7    20041.78    20062.15    449.66 o 
  -2  -5   7    13233.79    13464.95    358.57 o 
  -1  -5   7     5195.36     4771.58    147.88 o 
   0  -5   7     1672.63     1813.10     84.54 o 
   1  -5   7     2632.11     2378.86     76.25 o 
   2  -5   7     4407.23     3982.63    105.85 o 
   3  -5   7    15623.44    15457.14    310.85 o 
   4  -5   7    11020.72    11605.44    240.67 o 
   5  -5   7      393.44      601.56     99.79 o 
   6  -5   7     4286.01     4214.45    129.77 o 
   7  -5   7     1114.63      972.43     76.02 o 
   8  -5   7      912.28      844.76    107.08 o 
   9  -5   7     4529.21     4472.64    145.76 o 
  10  -5   7     4386.96     4142.72    145.19 o 
  11  -5   7      878.31      785.08    168.64 o 
  12  -5   7      697.71      605.19    134.35 o 
  13  -5   7      391.55      353.55    148.07 o 
  14  -5   7      215.67      108.63    225.05 o 
 -14  -4   7       92.77      264.41    198.88 o 
 -13  -4   7      248.82      241.52     94.36 o 
 -12  -4   7     1280.75     1108.72    107.67 o 
 -11  -4   7      919.52     1035.48    160.35 o 
 -10  -4   7      141.40      325.91     92.42 o 
  -9  -4   7     2629.39     2541.35    114.97 o 
  -8  -4   7     4076.75     4785.08    312.57 o 
  -7  -4   7      191.96      271.93     44.85 o 
  -6  -4   7       32.02       63.90     29.43 o 
  -5  -4   7       73.89      -92.96     66.10 o 
  -4  -4   7      461.12      507.93     58.06 o 
  -3  -4   7     1587.45     1722.35     81.77 o 
  -2  -4   7     2597.12     2517.65     93.87 o 
  -1  -4   7      126.19       41.64     29.14 o 
   0  -4   7      869.81      868.49     42.41 o 
   1  -4   7      205.11      237.26     26.91 o 
   2  -4   7      399.55      432.45     36.40 o 
   3  -4   7     2979.14     3027.46     93.18 o 
   4  -4   7     1481.19     1586.73     56.59 o 
   5  -4   7      472.57      499.67     44.51 o 
   6  -4   7     1274.68     1207.57     64.99 o 
   7  -4   7      834.38      847.57     77.35 o 
   8  -4   7     1103.14     1190.17     78.07 o 
   9  -4   7      877.79      906.03    108.64 o 
  10  -4   7     4084.48     4963.65    342.89 o 
  11  -4   7     4000.75     4221.46    176.99 o 
  12  -4   7      479.07      603.64    267.65 o 
  13  -4   7      160.50       45.05    137.25 o 
  14  -4   7      122.55     -113.75    136.61 o 
 -14  -3   7      606.93      586.21    155.99 o 
 -13  -3   7      784.83      885.25    182.80 o 
 -12  -3   7      379.15      612.67    281.29 o 
 -11  -3   7       23.55       19.51     71.97 o 
 -10  -3   7      429.20      484.03    183.16 o 
  -9  -3   7     1634.75     1389.10    133.66 o 
  -8  -3   7     1686.14     1532.90     85.51 o 
  -7  -3   7      935.12      878.29     81.60 o 
  -6  -3   7        6.74      -42.34     30.88 o 
  -5  -3   7        6.22       14.96     32.56 o 
  -4  -3   7     5387.84     5435.92    161.23 o 
  -3  -3   7    35612.27    34514.86    863.59 o 
  -2  -3   7    41030.68    41805.73   1043.28 o 
  -1  -3   7    19816.62    18915.42    485.19 o 
   0  -3   7      360.55      321.64     33.06 o 
   1  -3   7     1058.00     1072.28     44.75 o 
   2  -3   7      590.24      651.26     35.50 o 
   3  -3   7      314.87      282.47     39.11 o 
   4  -3   7      862.27      877.10     52.39 o 
   5  -3   7      807.38      905.81     52.29 o 
   6  -3   7      388.73      465.10     45.85 o 
   7  -3   7       27.89        7.53     37.90 o 
   8  -3   7     1431.27     1401.18     96.32 o 
   9  -3   7     5768.28     5849.65    170.02 o 
  10  -3   7     9067.69     9214.69    246.06 o 
  11  -3   7     3889.59     4172.11    189.53 o 
  12  -3   7      673.76      488.91    109.59 o 
  13  -3   7        0.53      -28.80    134.71 o 
  14  -3   7       41.01     -189.89    175.50 o 
 -14  -2   7      119.77      206.51    192.14 o 
 -13  -2   7       44.52      -80.39    100.02 o 
 -12  -2   7      220.52      386.60    151.70 o 
 -11  -2   7      569.31      738.33    257.44 o 
 -10  -2   7       97.67      237.20     70.38 o 
  -9  -2   7     5732.27     5811.61    196.72 o 
  -8  -2   7    14503.60    15037.64    407.46 o 
  -7  -2   7     2337.94     2129.78     85.96 o 
  -6  -2   7     3477.41     3400.67    108.98 o 
  -5  -2   7     7281.53     6958.03    201.07 o 
  -4  -2   7     7313.38     7598.27    184.20 o 
  -3  -2   7     1137.27     1068.37     54.96 o 
  -2  -2   7       10.30       41.77     25.66 o 
  -1  -2   7     2975.87     3200.88    101.17 o 
   0  -2   7     2221.32     2036.92    148.85 o 
   1  -2   7       21.76       14.61     17.21 o 
   2  -2   7     2565.80     2481.91     70.52 o 
   3  -2   7     6409.17     5873.57    128.22 o 
   4  -2   7    21026.27    21062.38    460.03 o 
   5  -2   7    15679.10    15707.54    411.50 o 
   6  -2   7      441.24      411.45     73.68 o 
   7  -2   7    12386.32    12574.12    299.47 o 
   8  -2   7     2730.87     2599.94     99.27 o 
   9  -2   7     2092.11     2080.04    159.13 o 
  10  -2   7     2624.01     2646.22    119.03 o 
  11  -2   7     2459.52     2136.89    125.15 o 
  12  -2   7       26.06      103.90    157.77 o 
  13  -2   7      629.53      476.79    121.14 o 
  14  -2   7       83.67      118.77    311.41 o 
 -14  -1   7       14.10       22.46    113.00 o 
 -13  -1   7      540.62      171.52    246.63 o 
 -12  -1   7     4297.02     4867.99    252.09 o 
 -11  -1   7     6523.82     6660.58    277.10 o 
 -10  -1   7     6647.18     6711.04    286.24 o 
  -9  -1   7     3267.95     3350.09    145.25 o 
  -8  -1   7      108.47      159.55     56.64 o 
  -7  -1   7      209.12     -155.59    126.65 o 
  -6  -1   7     2554.07     2486.10     98.79 o 
  -5  -1   7     3906.96     3688.14    124.12 o 
  -4  -1   7     4683.23     4976.41    274.88 o 
  -3  -1   7      405.41      293.47     29.37 o 
  -2  -1   7      565.67      451.20     32.65 o 
  -1  -1   7     1795.48     1956.35     70.65 o 
   0  -1   7     3046.55     2563.49     85.66 o 
   1  -1   7     4869.48     5256.62    148.18 o 
   2  -1   7     4952.68     4623.15    112.70 o 
   3  -1   7       36.64       76.12     17.42 o 
   4  -1   7      114.85       80.68     18.73 o 
   5  -1   7     3624.99     3835.39    169.22 o 
   6  -1   7     4787.82     4754.40    153.21 o 
   7  -1   7     5842.97     6015.90    190.04 o 
   8  -1   7     9626.61    10036.85    521.92 o 
   9  -1   7     1098.58     1191.83     75.30 o 
  10  -1   7      589.12      567.66     75.92 o 
  11  -1   7      737.48      766.51    119.38 o 
  12  -1   7      114.52       61.94     97.70 o 
  13  -1   7      580.09      432.59    149.74 o 
  14  -1   7      112.27      -74.25    273.34 o 
 -14   0   7      191.18      569.60    318.92 o 
 -13   0   7        5.42     -150.77    101.80 o 
 -12   0   7      507.43      579.73    117.67 o 
 -11   0   7     1052.60     1244.00    174.15 o 
 -10   0   7      392.59      382.92     91.12 o 
  -9   0   7     1382.05     1150.60    140.74 o 
  -8   0   7      315.00      274.94    188.86 o 
  -7   0   7       70.69       62.75     33.84 o 
  -6   0   7     2679.12     2202.29     78.75 o 
  -5   0   7     7610.19     7475.45    210.83 o 
  -4   0   7    14735.43    15337.30    399.27 o 
  -3   0   7     1769.17     1681.81     90.31 o 
  -2   0   7    12406.12    12982.23    334.86 o 
  -1   0   7    21795.57    23268.88    584.74 o 
   0   0   7    18052.81    17276.30    438.34 o 
   1   0   7      663.43      693.46    101.10 o 
   2   0   7     3584.50     3333.46     98.67 o 
   3   0   7     2573.32     3034.46    188.91 o 
   4   0   7     9765.80     9314.73    220.53 o 
   5   0   7     5777.07     5843.21    151.42 o 
   6   0   7     1444.33     1527.90     68.77 o 
   7   0   7     9561.82    10184.39    288.80 o 
   8   0   7    10168.42    10221.94    290.92 o 
   9   0   7      435.64      328.93    118.63 o 
  10   0   7     1683.60     1658.94    106.20 o 
  11   0   7     5094.06     5002.73    187.41 o 
  12   0   7     2601.45     2552.15    201.66 o 
  13   0   7      465.67      578.73    206.03 o 
  14   0   7       59.89      271.77    223.66 o 
  15   0   7      714.49      833.80    306.88 o 
 -14   1   7      256.52      179.30    159.18 o 
 -13   1   7      883.84     1520.72    206.17 o 
 -12   1   7     2363.57     2660.25    187.46 o 
 -11   1   7     6592.92     6876.84    293.71 o 
 -10   1   7     4146.17     4054.60    310.18 o 
  -9   1   7     2840.34     2544.22    166.57 o 
  -8   1   7     1683.04     1685.12    136.60 o 
  -7   1   7     8165.65     7681.57    425.49 o 
  -6   1   7     1106.15     1118.24     53.37 o 
  -5   1   7     4366.14     4544.57    120.76 o 
  -4   1   7    23451.32    23305.41    512.05 o 
  -3   1   7     5957.01     6387.55    177.33 o 
  -2   1   7     1437.65     1312.74     59.31 o 
  -1   1   7     7579.22     8400.71    271.09 o 
   0   1   7     5022.61     4417.76    126.34 o 
   1   1   7    58019.36    59633.94   1837.50 o 
   2   1   7    25793.26    26553.13    835.42 o 
   3   1   7     6808.76     6769.08    239.26 o 
   4   1   7     1939.77     2163.97     90.58 o 
   5   1   7     5703.91     5916.86    329.51 o 
   6   1   7      382.42      376.37     41.95 o 
   7   1   7     2122.64     1976.02     84.02 o 
   8   1   7     5776.57     5963.43    246.51 o 
   9   1   7     2286.36     2250.77    113.60 o 
  10   1   7      697.67      647.30    123.25 o 
  11   1   7      451.30      332.03    156.59 o 
  12   1   7       53.22       55.94     74.67 o 
  13   1   7     2266.65     1960.50    220.79 o 
  14   1   7     4398.09     4691.56    372.38 o 
  15   1   7     1203.45     1884.06    266.94 o 
 -14   2   7     1641.01     1423.80    197.50 o 
 -13   2   7     2048.20     1781.46    180.18 o 
 -12   2   7      895.24      926.69    171.68 o 
 -11   2   7      697.35      561.96    255.22 o 
 -10   2   7      306.10      254.28     92.34 o 
  -9   2   7      186.10      262.78     84.04 o 
  -8   2   7       20.71      -18.09    116.48 o 
  -7   2   7      176.03       67.01     81.48 o 
  -6   2   7     1254.40     1374.65    113.81 o 
  -5   2   7     1278.69     1295.48     57.10 o 
  -4   2   7     2665.32     2800.87     89.69 o 
  -3   2   7      112.13       88.18     22.97 o 
  -2   2   7      398.98      489.18     48.49 o 
  -1   2   7     3936.59     2698.44    147.32 o 
   0   2   7     1063.02     1234.45    115.45 o 
   1   2   7      286.96      668.96     53.86 o 
   2   2   7    17814.89    17258.18    554.72 o 
   3   2   7      739.24      837.20     51.43 o 
   4   2   7      546.45      894.87     84.60 o 
   5   2   7     2861.42     2990.72    109.99 o 
   6   2   7     2040.84     2371.57    129.81 o 
   7   2   7      227.62      215.81     48.17 o 
   8   2   7     3078.64     3023.73    123.23 o 
   9   2   7     1073.53     1087.80    101.58 o 
  10   2   7     1686.98     1458.15    142.66 o 
  11   2   7      831.49      926.25    123.58 o 
  12   2   7      624.25      718.99    160.99 o 
  13   2   7      310.48      496.88     92.35 o 
  14   2   7      270.28      456.44    169.45 o 
  15   2   7      255.58      336.13    181.88 o 
 -14   3   7       44.41      242.53    126.75 o 
 -13   3   7      336.56      134.70    254.30 o 
 -12   3   7       83.00       69.09    145.45 o 
 -11   3   7     2619.32     2659.34    181.03 o 
 -10   3   7     3035.44     3344.05    210.40 o 
  -9   3   7      452.07      408.34     90.31 o 
  -8   3   7      358.97      323.96     81.13 o 
  -7   3   7     1188.70      870.94    166.59 o 
  -6   3   7      188.73      116.56     80.02 o 
  -5   3   7     5488.66     5657.78    215.87 o 
  -4   3   7    24657.78    24245.93    764.80 o 
  -3   3   7    23848.98    24393.51    767.00 o 
  -2   3   7    11691.32    11335.38    300.36 o 
  -1   3   7      506.23      738.51     67.22 o 
   0   3   7     1367.52     1559.13     80.01 o 
   1   3   7     8527.86     8004.33    275.53 o 
   2   3   7     4285.55     4262.72    152.68 o 
   3   3   7      567.85      463.67     29.65 o 
   4   3   7     1968.01     1879.01     69.23 o 
   5   3   7      562.29      537.72     54.88 o 
   6   3   7      409.20      263.71     42.04 o 
   7   3   7      929.27      887.53     95.72 o 
   8   3   7    10898.85    11136.02    578.71 o 
   9   3   7    15951.75    15310.96    422.08 o 
  10   3   7     5275.85     5265.34    187.41 o 
  11   3   7     2709.67     2646.51    180.33 o 
  12   3   7     1660.30     1766.73    149.22 o 
  13   3   7      607.07      644.31    159.59 o 
  14   3   7     1376.86     1611.93    229.67 o 
  15   3   7     1057.85      835.82    151.83 o 
 -13   4   7     1385.84     1817.50    178.51 o 
 -12   4   7      358.54      348.90    254.55 o 
 -11   4   7      958.40      633.84    152.54 o 
 -10   4   7     4886.42     4754.01    228.24 o 
  -9   4   7     1840.99     1718.70    160.29 o 
  -8   4   7     1535.02     1489.62    123.74 o 
  -7   4   7     1651.93     1382.91    112.42 o 
  -6   4   7     8536.46     7931.95    289.01 o 
  -5   4   7     2132.77     2146.02    126.30 o 
  -4   4   7      284.86      303.03     43.91 o 
  -3   4   7     1299.61     1305.83     87.57 o 
  -2   4   7     4292.48     4394.75    165.65 o 
  -1   4   7     7986.53     8238.11    390.80 o 
   0   4   7     3457.00     3535.90    195.52 o 
   1   4   7      701.86      861.99    108.31 o 
   2   4   7    12119.16    10788.40    342.75 o 
   3   4   7    23414.57    24836.41    763.89 o 
   4   4   7     3896.08     3378.63    105.99 o 
   5   4   7     2048.16     2041.20     77.78 o 
   6   4   7      222.61      173.35     36.52 o 
   7   4   7      681.99      599.86     67.32 o 
   8   4   7      735.27      647.45     74.17 o 
   9   4   7     2378.24     2679.94    169.57 o 
  10   4   7        1.51       39.96     61.84 o 
  11   4   7     1540.15     1679.16    113.39 o 
  12   4   7     1502.61     1602.28    293.98 o 
  13   4   7      119.73       34.12    134.13 o 
  14   4   7      788.01      583.72    210.75 o 
 -13   5   7      709.71      948.85    214.13 o 
 -12   5   7     1855.65     1881.88    171.68 o 
 -11   5   7     1727.39     1772.23    158.43 o 
 -10   5   7     3188.32     3371.80    294.47 o 
  -9   5   7      778.41      899.91    133.26 o 
  -8   5   7     2046.02     2124.79    156.59 o 
  -7   5   7     2904.25     2654.33    254.02 o 
  -6   5   7     1844.96     1980.10    127.82 o 
  -5   5   7        0.96      -90.67     78.92 o 
  -4   5   7      180.51      139.82     60.02 o 
  -3   5   7      730.99      626.87     66.98 o 
  -2   5   7     6465.11     6518.64    231.40 o 
  -1   5   7     5455.94     5588.18    291.76 o 
   0   5   7     7404.30     7067.32    352.22 o 
   1   5   7     2608.78     2515.87    166.46 o 
   2   5   7     1286.86     1135.03     80.60 o 
   3   5   7     7860.51     7441.05    249.54 o 
   4   5   7     3563.51     3558.25    143.17 o 
   5   5   7     3924.52     3832.15    122.70 o 
   6   5   7     6075.19     6441.60    186.56 o 
   7   5   7     4343.57     4548.94    147.42 o 
   8   5   7     4651.33     5213.58    172.01 o 
   9   5   7     4101.06     3929.93    184.80 o 
  10   5   7     1503.16     1340.43    143.81 o 
  11   5   7      721.91      843.12     94.48 o 
  12   5   7      240.17      275.37     82.87 o 
  13   5   7       36.22        7.47     96.30 o 
  14   5   7       44.01      198.17    170.75 o 
 -13   6   7      661.26      451.96    155.65 o 
 -12   6   7      918.14      968.33    178.38 o 
 -11   6   7      202.91      464.24    320.13 o 
 -10   6   7      724.74      739.14    117.62 o 
  -9   6   7      120.08     -160.04    187.73 o 
  -8   6   7      297.23      280.42    114.08 o 
  -7   6   7     1456.89     1295.59    127.85 o 
  -6   6   7     7485.43     8147.45    308.15 o 
  -5   6   7     3154.65     2974.01    222.16 o 
  -4   6   7      332.81      326.53     45.32 o 
  -3   6   7      741.77      768.04     64.73 o 
  -2   6   7      742.47      644.11     86.24 o 
  -1   6   7      220.85      134.48     59.52 o 
   0   6   7       33.89     -131.80     87.86 o 
   1   6   7      204.77      112.66     67.76 o 
   2   6   7     3009.39     2838.34    122.10 o 
   3   6   7     2838.76     2463.41    113.48 o 
   4   6   7     3506.37     3750.73    154.47 o 
   5   6   7     3350.65     2972.46    131.73 o 
   6   6   7    12825.09    13029.66    347.92 o 
   7   6   7     6554.18     6673.32    199.18 o 
   8   6   7     1914.59     1907.14     96.00 o 
   9   6   7     1215.13     1174.41    140.97 o 
  10   6   7     1402.55     1483.77    142.74 o 
  11   6   7      265.31      353.70    117.60 o 
  12   6   7       46.60      323.85    249.65 o 
  13   6   7      204.90       93.65     85.84 o 
  14   6   7     1312.38     1123.39    125.45 o 
 -12   7   7     4588.00     4635.24    256.47 o 
 -11   7   7     4081.03     4396.27    240.63 o 
 -10   7   7      513.52      521.86    184.14 o 
  -9   7   7      222.76      139.69     90.78 o 
  -8   7   7      734.01      734.30    107.82 o 
  -7   7   7      261.77      122.35    124.46 o 
  -6   7   7      249.42      306.18     93.50 o 
  -5   7   7     1875.57     2064.46    198.86 o 
  -4   7   7      322.98      126.48     93.02 o 
  -3   7   7      225.16      262.54     50.53 o 
  -2   7   7     1402.26     1304.96     88.20 o 
  -1   7   7    18340.85    18414.23    599.23 o 
   2   7   7     8494.66     8267.65    379.18 o 
   3   7   7       89.71       50.19     43.60 o 
   4   7   7     1926.11     2102.73     90.91 o 
   5   7   7      511.37      381.47     92.74 o 
   6   7   7     2112.89     2051.33     89.93 o 
   7   7   7     1792.72     1796.95    101.97 o 
   8   7   7      815.91      743.26     68.24 o 
   9   7   7      593.52      636.59     91.91 o 
  10   7   7      163.66      227.17     85.81 o 
  11   7   7     1471.08     1580.04    160.53 o 
  12   7   7     4804.53     5091.56    245.07 o 
  13   7   7     4823.46     5303.67    277.37 o 
  14   7   7      846.78      978.29    118.46 o 
 -12   8   7      784.08      622.71    276.12 o 
 -11   8   7      614.22      696.57    171.59 o 
 -10   8   7       29.38      -97.82    119.70 o 
  -9   8   7      190.86        4.74    146.48 o 
  -8   8   7        7.40       64.85     82.12 o 
  -7   8   7      500.70      545.03     96.46 o 
  -6   8   7     1052.97      900.44    154.68 o 
  -5   8   7      169.65      147.65    171.03 o 
  -4   8   7      166.50      252.89    132.41 o 
  -3   8   7     1417.59     1200.16    118.81 o 
  -2   8   7        8.68      -19.51     78.60 o 
  -1   8   7      563.24      696.69    102.57 o 
   0   8   7      365.57      479.05     90.32 o 
   1   8   7     1085.67     1251.03    124.47 o 
   2   8   7       15.14      -28.88     90.16 o 
   3   8   7       11.42      -50.21    100.12 o 
   4   8   7      254.87      284.77     50.16 o 
   5   8   7      602.38      534.36     56.29 o 
   6   8   7     1184.25     1097.44     92.67 o 
   7   8   7      554.32      575.80     77.66 o 
   8   8   7      497.01      608.27     86.13 o 
   9   8   7       39.66      229.55    239.56 o 
  10   8   7      551.30      476.70     96.52 o 
  11   8   7      855.67      790.68    114.28 o 
  12   8   7      531.67      674.99    173.40 o 
  13   8   7      273.97      251.43    145.76 o 
 -12   9   7      935.62      696.75    149.17 o 
 -11   9   7     2025.63     1222.72    290.41 o 
 -10   9   7      335.06      316.11    159.57 o 
  -9   9   7      443.78      339.58    114.68 o 
  -8   9   7      595.91      361.04    129.62 o 
  -7   9   7      149.19      352.44    219.08 o 
  -6   9   7     2096.55     2174.25    219.37 o 
  -5   9   7     7842.04     7070.95    400.93 o 
  -4   9   7     6308.98     7058.94    424.84 o 
  -3   9   7     1605.61     1812.14    185.50 o 
  -2   9   7      485.21      162.90    158.12 o 
  -1   9   7     3296.66     3276.07    228.07 o 
   0   9   7     9650.90     8939.40    443.83 o 
   1   9   7     7842.83     8155.36    391.95 o 
   2   9   7     2788.33     2961.69    203.80 o 
   3   9   7     1002.12      855.29    113.68 o 
   4   9   7     5020.72     4807.64    266.03 o 
   5   9   7     2015.85     2134.15    113.31 o 
   6   9   7     2026.90     2284.79    121.21 o 
   7   9   7     3187.38     2915.94    123.40 o 
   8   9   7     7534.57     7504.57    235.53 o 
   9   9   7     4318.72     3517.68    186.95 o 
  10   9   7      835.97      762.64    156.78 o 
  11   9   7      246.15      186.22    153.60 o 
  12   9   7     2358.55     2396.27    278.54 o 
  13   9   7     2042.07     2372.05    285.11 o 
 -11  10   7     1029.03      928.52    152.06 o 
 -10  10   7      395.96      406.01    122.88 o 
  -9  10   7       18.76       52.17    181.43 o 
  -8  10   7      192.23      -15.79    223.83 o 
  -7  10   7     1070.44      625.96    193.03 o 
  -6  10   7      488.46      281.37    204.95 o 
  -5  10   7      122.84      115.63    126.55 o 
  -4  10   7      458.11      503.50    129.25 o 
  -3  10   7     4175.64     3947.79    266.09 o 
  -2  10   7    15618.20    15541.11    747.72 o 
  -1  10   7     5133.95     4934.79    294.66 o 
   0  10   7      639.71      550.42    115.20 o 
   1  10   7     6565.19     6518.74    242.35 o 
   2  10   7     2847.44     2628.74    192.87 o 
   3  10   7     2119.48     2144.04    176.69 o 
   4  10   7       33.86        7.39    126.15 o 
   5  10   7       54.95       45.71    126.11 o 
   6  10   7       56.21     -207.04    138.03 o 
   7  10   7      315.90      283.88     67.67 o 
   8  10   7       62.82       39.50     73.70 o 
   9  10   7      589.46      452.36    272.30 o 
  10  10   7     2697.18     2599.67    284.44 o 
  11  10   7     1697.60     1711.68    276.98 o 
  12  10   7      100.38      214.59    337.64 o 
  13  10   7      285.73      113.36    182.21 o 
 -10  11   7     2625.81     3090.21    377.74 o 
  -9  11   7     1002.25     1162.72    229.67 o 
  -8  11   7      699.49      792.16    187.00 o 
  -7  11   7      474.49       90.08    239.86 o 
  -6  11   7      330.10       54.64    183.72 o 
  -5  11   7      181.72      342.90    184.61 o 
  -4  11   7     1012.10     1091.23    235.25 o 
  -3  11   7      519.19      531.06     81.33 o 
  -2  11   7      118.44      144.44    103.21 o 
  -1  11   7     1058.71      995.33    195.79 o 
   0  11   7     3050.14     2856.04    151.02 o 
   1  11   7     3100.53     3273.95    173.23 o 
   2  11   7     2800.28     2595.50    195.01 o 
   3  11   7      710.23      729.68    119.87 o 
   4  11   7      608.02      703.13     77.05 o 
   5  11   7     1036.75     1368.43    184.71 o 
   6  11   7     4836.10     4879.18    281.61 o 
   7  11   7     2306.94     2359.43    223.04 o 
   8  11   7     1690.28     1519.09    217.30 o 
   9  11   7      670.09      714.25    179.44 o 
  10  11   7      558.95      728.93    196.11 o 
  11  11   7       48.67     -183.45    213.61 o 
  12  11   7      518.32      326.07    214.88 o 
 -10  12   7       73.47      137.01    192.64 o 
  -9  12   7      445.63     -111.67    314.02 o 
  -8  12   7     2070.43     2593.13    281.27 o 
  -7  12   7     2479.28     2141.58    245.50 o 
  -6  12   7     1270.28     1051.55    195.91 o 
  -5  12   7      197.11      -42.51    225.65 o 
  -4  12   7      162.84      177.58    186.95 o 
  -3  12   7      239.83      133.42    175.76 o 
  -2  12   7     1867.07     1811.93    128.01 o 
  -1  12   7     2243.18     2183.52    139.49 o 
   0  12   7      611.28      685.40    135.59 o 
   1  12   7     4473.41     4368.96    197.75 o 
   2  12   7     4487.94     4195.67    187.18 o 
   3  12   7     1032.90      488.49    177.85 o 
   4  12   7      991.47     1244.96    154.05 o 
   5  12   7     2748.61     2943.44    223.34 o 
   6  12   7     1947.63     1923.12    246.70 o 
   7  12   7      156.25      297.47    160.27 o 
   9  12   7        4.42       89.65    152.60 o 
  10  12   7       60.14       81.10    164.97 o 
  11  12   7      195.32      429.34    180.32 o 
  -9  13   7      375.09      932.05    304.49 o 
  -8  13   7       80.00       51.08    247.07 o 
  -7  13   7      527.12      -37.70    298.02 o 
  -6  13   7        7.39      119.14    147.70 o 
  -5  13   7      595.92      468.44    161.10 o 
  -4  13   7      216.79      116.99    225.30 o 
  -3  13   7      928.19      914.19    192.26 o 
  -2  13   7     5882.72     6094.64    266.22 o 
  -1  13   7    13360.45    14031.17    482.73 o 
   0  13   7     9500.80     9986.54    362.62 o 
   1  13   7     2456.30     2444.75    211.19 o 
   2  13   7      337.14      195.86    188.02 o 
   3  13   7      722.80      542.47    142.14 o 
   4  13   7     1472.93     1405.32    195.22 o 
   5  13   7     1367.53     1503.06    166.34 o 
   6  13   7      418.39      411.42    134.27 o 
   7  13   7       17.82     -174.40    198.76 o 
   9  13   7      310.43      263.29    205.58 o 
  10  13   7     1364.35     1557.26    324.06 o 
  11  13   7     3101.95     3034.78    325.76 o 
  -8  14   7      492.15      259.62    311.19 o 
  -7  14   7      340.06      331.29    223.29 o 
  -6  14   7       32.06      317.42    284.37 o 
  -5  14   7       12.61       12.78    140.71 o 
  -4  14   7        4.09      120.38    142.39 o 
  -3  14   7      328.58      268.91    236.54 o 
  -2  14   7      596.06      718.72    194.40 o 
  -1  14   7     1087.92     1275.11    225.40 o 
   0  14   7     1584.50     1947.47    246.67 o 
   1  14   7       41.75      -92.44    118.27 o 
   2  14   7      784.36      884.57    162.74 o 
   3  14   7       23.68      -39.67    170.76 o 
   4  14   7       79.74      -55.25    174.65 o 
   5  14   7      397.13      316.85    202.67 o 
   6  14   7      112.79       -2.39    191.73 o 
   7  14   7       55.97      -11.31    123.91 o 
  10  14   7       99.37      528.19    235.91 o 
  -7  15   7     1443.49     1920.95    370.65 o 
  -3  15   7      186.32       91.97    150.58 o 
  -2  15   7     1963.32     2076.92    236.60 o 
  -1  15   7     5565.01     5371.26    362.37 o 
   0  15   7     4592.18     4227.89    308.39 o 
   1  15   7      416.97      241.19    195.03 o 
   2  15   7      730.52      655.26    153.97 o 
   3  15   7      512.31      556.45    148.53 o 
   4  15   7      225.35      162.36    202.82 o 
   5  15   7      710.31      784.26    230.36 o 
   6  15   7     2388.62     2561.65    264.69 o 
  -5  16   7      666.55      453.24    232.95 o 
  -4  16   7     4367.41     4668.75    352.49 o 
  -3  16   7     4531.94     4901.43    408.01 o 
  -2  16   7     1979.52     1913.66    240.90 o 
  -1  16   7        7.27       86.57    150.33 o 
   0  16   7      649.05      951.10    242.51 o 
   1  16   7      224.06      165.33    121.67 o 
   2  16   7       10.93     -276.65    184.43 o 
   3  16   7       55.93      115.13    223.36 o 
   4  16   7      190.95       68.36    147.10 o 
   5  16   7      640.59      856.91    178.92 o 
   6  16   7      181.82      450.53    260.46 o 
  -4  17   7      163.84     -354.59    236.39 o 
  -3  17   7       38.42      361.01    219.24 o 
  -2  17   7      163.92     -304.45    279.01 o 
  -1  17   7      558.70      269.26    173.96 o 
   0  17   7     2151.14     2024.13    176.44 o 
   1  17   7     1832.43     1754.38    284.33 o 
   2  17   7      327.54      390.84    244.39 o 
   3  17   7      180.38     -112.94    193.36 o 
   4  17   7      775.87      612.04    274.92 o 
   5  17   7     1136.79     1222.43    216.21 o 
   6  17   7     1185.28     1473.45    226.09 o 
  -1  18   7       87.27      241.22    245.42 o 
   0  18   7     1038.10     1508.07    348.76 o 
   1  18   7      964.29     1127.88    157.89 o 
   2  18   7        3.40       37.94    125.50 o 
   3  18   7      931.61     1621.25    287.92 o 
  -4 -17   8       11.91     -124.22    116.22 o 
  -3 -17   8       83.11      -27.43    118.24 o 
  -2 -17   8      157.76        3.28    284.50 o 
  -1 -17   8      980.87     1113.17    186.19 o 
   0 -17   8     1791.92     1735.87    181.83 o 
   1 -17   8     1958.04     2271.44    325.64 o 
   2 -17   8      428.78      381.15    129.16 o 
   3 -17   8       66.87      145.17    123.47 o 
  -6 -16   8       86.20       49.35    211.76 o 
  -5 -16   8      225.49      249.84    152.12 o 
  -4 -16   8      169.58      176.85    155.13 o 
  -3 -16   8       26.23       53.62    256.28 o 
  -2 -16   8      450.08      314.04    120.18 o 
  -1 -16   8     2437.93     2096.13    177.58 o 
   0 -16   8     3677.80     3537.07    241.37 o 
   1 -16   8     3244.92     3701.51    216.68 o 
   2 -16   8     1419.71     1630.36    201.41 o 
   3 -16   8      194.48      148.02    113.03 o 
   4 -16   8       12.09       85.42    111.26 o 
   5 -16   8       45.08      -59.44    108.94 o 
  -8 -15   8      140.95      335.47    221.75 o 
  -7 -15   8     2247.36     2050.27    187.16 o 
  -6 -15   8     3248.60     3482.27    231.39 o 
  -5 -15   8     1861.00     1403.72    214.94 o 
  -4 -15   8       77.71      166.13    153.90 o 
  -3 -15   8     1394.81     1322.68    155.53 o 
  -2 -15   8     1672.99     1986.63    259.54 o 
  -1 -15   8      211.43      193.58    105.92 o 
   0 -15   8     1371.34     1375.83    144.21 o 
   1 -15   8      892.51     1242.99    190.96 o 
   2 -15   8      164.41      113.81    134.13 o 
   3 -15   8      110.21       10.88    137.17 o 
   4 -15   8       24.16     -392.31    261.54 o 
   5 -15   8      348.89      349.71    117.72 o 
   6 -15   8     2350.39     2561.80    188.90 o 
   7 -15   8     2058.50     2244.90    293.56 o 
  -9 -14   8     1820.61     2049.12    242.10 o 
  -8 -14   8     1710.95     1934.89    184.44 o 
  -7 -14   8      553.03      575.47    187.73 o 
  -6 -14   8      115.29     -388.76    273.64 o 
  -5 -14   8      178.86      197.24    108.46 o 
  -4 -14   8      533.98      624.81    120.28 o 
  -3 -14   8     2598.65     2336.76    191.82 o 
  -2 -14   8     4164.02     3748.60    202.16 o 
  -1 -14   8     1956.29     2118.54    189.69 o 
   0 -14   8      330.91      399.63    104.49 o 
   1 -14   8        4.65       10.81     89.71 o 
   2 -14   8       34.29       50.73     91.81 o 
   3 -14   8      284.63       58.53    141.76 o 
   4 -14   8      206.73      271.23    125.08 o 
   5 -14   8       40.52     -303.65    202.43 o 
   6 -14   8      407.66      426.76    109.54 o 
   7 -14   8      483.18      474.53    119.31 o 
   8 -14   8      312.52      431.70    306.39 o 
 -10 -13   8      376.97      571.26    145.59 o 
  -9 -13   8      155.73      305.99    130.35 o 
  -8 -13   8      127.47       40.50    188.44 o 
  -7 -13   8      424.82      436.88    150.42 o 
  -6 -13   8      406.04      183.02    138.54 o 
  -5 -13   8       58.40     -160.62    200.80 o 
  -4 -13   8      688.58      704.36    114.26 o 
  -3 -13   8     1119.06     1090.15    124.24 o 
  -2 -13   8     2464.70     2710.92    203.48 o 
  -1 -13   8     1116.61     1207.81    147.07 o 
   0 -13   8      503.41      410.62    122.21 o 
   1 -13   8     1827.73     1426.86    236.88 o 
   2 -13   8     3446.66     2893.61    178.46 o 
   3 -13   8     3662.82     3597.56    167.01 o 
   4 -13   8     1055.90     1091.17    167.32 o 
   5 -13   8      920.15     1128.77    132.47 o 
   6 -13   8      598.64      851.12    156.99 o 
   7 -13   8      392.62      457.89    107.58 o 
   8 -13   8      189.07      161.50    138.66 o 
   9 -13   8       46.17      174.34    151.02 o 
 -10 -12   8     1256.99     1587.27    212.57 o 
  -9 -12   8     3012.65     3426.12    229.77 o 
  -8 -12   8     5782.27     5308.13    262.33 o 
  -7 -12   8     1211.53     1291.71    144.44 o 
  -6 -12   8      875.52      580.06    144.10 o 
  -5 -12   8     1954.19     1711.71    148.36 o 
  -4 -12   8      538.72      152.89    134.80 o 
  -3 -12   8       98.94       81.32     82.59 o 
  -2 -12   8     3053.44     3317.42    186.22 o 
  -1 -12   8     2433.68     1854.49    249.16 o 
   0 -12   8      463.28      382.49    125.73 o 
   1 -12   8      635.45      722.97    115.94 o 
   2 -12   8      995.56     1279.38    161.30 o 
   3 -12   8     1603.86     1614.53    133.08 o 
   4 -12   8     5635.49     6351.78    219.98 o 
   5 -12   8     2655.90     2178.58    252.86 o 
   6 -12   8       12.81      -78.70    120.85 o 
   7 -12   8      733.55      639.96    114.23 o 
   8 -12   8      135.76     -170.91    238.21 o 
   9 -12   8      693.40      700.59    114.91 o 
  10 -12   8     1279.76     1226.72    148.74 o 
 -11 -11   8      851.70     1323.36    227.51 o 
 -10 -11   8     1118.40     1166.41    175.65 o 
  -9 -11   8       40.31      136.91    148.07 o 
  -8 -11   8      662.29      886.61    179.52 o 
  -7 -11   8      476.08      483.58    107.81 o 
  -6 -11   8       54.20        3.87     83.08 o 
  -5 -11   8     1004.57      905.46    164.88 o 
  -4 -11   8       13.37       10.28    101.95 o 
  -3 -11   8       49.67       43.01    110.26 o 
  -2 -11   8     1155.44     1275.71    192.09 o 
  -1 -11   8     1961.89     1802.85    132.53 o 
   0 -11   8     1680.35     1560.88    102.59 o 
   1 -11   8     1261.32     1248.21    149.60 o 
   2 -11   8       71.16      -54.66     91.73 o 
   3 -11   8      570.56      413.99    120.24 o 
   4 -11   8     1583.24     1967.52    136.00 o 
   5 -11   8     1225.81     1539.51     88.13 o 
   6 -11   8      317.27      352.18     56.06 o 
   7 -11   8      260.22      250.27    114.06 o 
   8 -11   8      542.60      515.39     84.47 o 
   9 -11   8       48.41      -26.19    108.78 o 
  10 -11   8     1262.53     1091.58    222.69 o 
  11 -11   8     1240.09     1422.43    164.72 o 
 -12 -10   8      625.61      683.06    209.18 o 
 -11 -10   8      310.68      377.59    178.52 o 
 -10 -10   8      285.75     -220.08    260.37 o 
  -9 -10   8      197.50      154.64    153.34 o 
  -8 -10   8      266.87      289.00    123.40 o 
  -7 -10   8      583.92      603.22    140.85 o 
  -6 -10   8      331.96      288.67     92.50 o 
  -5 -10   8      195.58      208.97     85.36 o 
  -4 -10   8      241.96      126.14    184.65 o 
  -3 -10   8     1157.46     1174.34    128.65 o 
  -2 -10   8     6881.16     6638.60    258.79 o 
  -1 -10   8    13636.04    14029.73    481.61 o 
   0 -10   8     6845.43     6767.50    221.40 o 
   1 -10   8     3441.36     3607.12    148.37 o 
   2 -10   8     1813.19     1694.26    200.92 o 
   3 -10   8     1353.01     1201.33     94.44 o 
   4 -10   8       61.62      -66.32     53.96 o 
   5 -10   8      225.12      -65.08    104.54 o 
   6 -10   8       58.51       25.04     40.82 o 
   7 -10   8     1490.48     1653.42     82.37 o 
   8 -10   8     1162.15     1268.30    176.51 o 
   9 -10   8       76.01      -46.10     96.56 o 
  10 -10   8     1023.81      975.15    137.55 o 
  11 -10   8     1358.10     1428.28    191.36 o 
 -11  -9   8     1068.95      990.23    319.37 o 
 -10  -9   8      426.30      304.42    108.90 o 
  -9  -9   8      258.57      389.14    106.61 o 
  -8  -9   8     4488.91     4837.39    253.17 o 
  -7  -9   8     8422.78     8350.86    325.03 o 
  -6  -9   8     4241.57     3990.60    205.96 o 
  -5  -9   8       19.79       27.25    134.26 o 
  -4  -9   8     1951.28     2407.32    148.93 o 
  -3  -9   8      958.59      747.57     91.31 o 
  -2  -9   8     1381.75     1133.44    132.77 o 
  -1  -9   8     1201.18     1202.87    106.94 o 
   0  -9   8      943.34     1107.61    115.02 o 
   1  -9   8     1991.77     1816.63    190.01 o 
   2  -9   8     1588.06     1731.44     79.41 o 
   3  -9   8      249.70      342.22     41.22 o 
   4  -9   8     9218.06     9014.34    274.35 o 
   5  -9   8     8320.07     7978.93    208.85 o 
   6  -9   8     2705.61     2646.42    112.17 o 
   7  -9   8       64.18      219.44    188.89 o 
   8  -9   8      502.52      463.82     59.41 o 
   9  -9   8       26.07     -356.36    237.57 o 
  10  -9   8     2639.38     2356.78    196.53 o 
  11  -9   8     2315.38     2280.67    182.85 o 
  12  -9   8     1589.55     1617.55    199.87 o 
 -12  -8   8      134.13       53.73    258.59 o 
 -11  -8   8     1378.30     1334.54    219.12 o 
 -10  -8   8     2494.15     2827.98    201.40 o 
  -9  -8   8     1722.56     1661.34    144.71 o 
  -8  -8   8      450.85      483.68     98.91 o 
  -7  -8   8      256.73      216.78    147.02 o 
  -6  -8   8     1131.63     1154.53    132.92 o 
  -5  -8   8     1676.42     1732.42    125.91 o 
  -4  -8   8     3352.90     3370.09    185.97 o 
  -3  -8   8     2972.98     3403.38    167.22 o 
  -2  -8   8       40.87       11.08     45.81 o 
  -1  -8   8      224.57      235.38     32.63 o 
   0  -8   8     1144.40     1060.64     70.10 o 
   1  -8   8      980.34     1004.47     61.20 o 
   2  -8   8     2331.63     2509.00    145.33 o 
   3  -8   8     1525.92     1451.04     61.67 o 
   4  -8   8       31.75       39.65     34.20 o 
   5  -8   8     3661.56     3838.05    190.73 o 
   6  -8   8      397.81      448.86     73.72 o 
   7  -8   8     1192.72     1181.41     77.89 o 
   8  -8   8     3737.81     4107.71    172.10 o 
   9  -8   8     2797.70     2703.31    121.47 o 
  10  -8   8     1239.59     1291.88    140.29 o 
  11  -8   8     1317.47     1307.12    184.38 o 
  12  -8   8      909.06     1158.40    160.26 o 
 -13  -7   8       36.11     -169.69    175.68 o 
 -12  -7   8      224.18      401.22    184.91 o 
 -11  -7   8       24.26      180.42    252.06 o 
 -10  -7   8       56.43      -92.74     97.27 o 
  -9  -7   8      500.59      943.33    141.00 o 
  -8  -7   8      297.67      431.60    153.72 o 
  -7  -7   8     2723.58     3018.24    171.88 o 
  -6  -7   8     1585.57     1729.06    126.81 o 
  -5  -7   8      481.90      453.14    121.17 o 
  -4  -7   8     9770.28     9485.82    266.77 o 
  -3  -7   8    12640.83    12389.46    335.35 o 
  -2  -7   8     2490.70     2696.86     80.76 o 
  -1  -7   8      798.86      911.33     50.19 o 
   0  -7   8     6364.56     6198.14    159.28 o 
   1  -7   8     2551.27     2214.10    134.14 o 
   2  -7   8     2067.81     1869.48     74.55 o 
   3  -7   8     3323.97     3351.11    108.40 o 
   4  -7   8     3092.83     2771.91     97.19 o 
   5  -7   8     6031.83     6293.16    150.80 o 
   6  -7   8     1550.30     1322.30    209.41 o 
   7  -7   8     1299.49     1231.38     81.81 o 
   8  -7   8     1423.12     1318.71     86.23 o 
   9  -7   8     3583.05     3498.15    136.65 o 
  10  -7   8      681.66      581.27    151.58 o 
  11  -7   8      198.30       22.63     96.75 o 
  12  -7   8      497.81      367.30    204.27 o 
  13  -7   8      397.81      200.15    160.87 o 
 -12  -6   8       47.00       17.99    161.81 o 
 -11  -6   8     1911.47     1977.84    232.23 o 
 -10  -6   8    10519.41    10186.67    563.54 o 
  -9  -6   8     6609.53     6417.42    269.99 o 
  -8  -6   8     3337.34     3568.99    179.81 o 
  -7  -6   8      419.47      280.85     96.18 o 
  -6  -6   8     3305.63     3469.11    133.07 o 
  -5  -6   8      224.31      200.64     45.96 o 
  -4  -6   8     1350.46     1565.36     78.77 o 
  -3  -6   8     2229.07     2218.97     97.11 o 
  -2  -6   8     2179.76     2012.11     92.71 o 
  -1  -6   8      837.87      709.58     93.29 o 
   0  -6   8      314.76      370.97     34.92 o 
   1  -6   8     6355.28     6408.52    161.86 o 
   2  -6   8    20613.34    20703.43    457.86 o 
   3  -6   8    16712.98    16482.45    435.56 o 
   4  -6   8     5178.64     4915.13    135.48 o 
   5  -6   8      201.78      338.19     95.54 o 
   6  -6   8      485.64      462.51     44.64 o 
   7  -6   8        4.75       69.56     47.62 o 
   8  -6   8     1254.94     1246.14    121.56 o 
   9  -6   8     2822.74     2927.99    121.37 o 
  10  -6   8      508.79      550.51     86.61 o 
  11  -6   8      311.59      178.52    155.69 o 
  12  -6   8      596.26      754.80    130.37 o 
  13  -6   8       30.29       83.78    116.03 o 
 -13  -5   8      399.71      283.29    208.25 o 
 -11  -5   8      760.12     1073.68    244.19 o 
 -10  -5   8       93.97      102.94     68.05 o 
  -9  -5   8      402.63      398.37     61.09 o 
  -8  -5   8      554.92      462.70    107.32 o 
  -7  -5   8       89.50        6.50     47.32 o 
  -6  -5   8     1045.70      887.86     90.06 o 
  -5  -5   8       45.53     -115.45    120.03 o 
  -4  -5   8      379.26      402.32     41.11 o 
  -3  -5   8     1121.83      996.86     53.42 o 
  -2  -5   8     1475.48     1561.36     78.75 o 
  -1  -5   8        1.89      -46.80     47.30 o 
   0  -5   8      463.83      384.13     61.67 o 
   1  -5   8     2254.25     2342.38     76.00 o 
   2  -5   8     1064.09      988.69     61.24 o 
   3  -5   8     4961.26     4993.38    118.37 o 
   4  -5   8     2364.53     2680.09     95.11 o 
   5  -5   8      178.56      122.73     41.86 o 
   6  -5   8     3301.95     3331.98    137.02 o 
   7  -5   8     1167.63     1116.08     70.90 o 
   8  -5   8        5.96       36.93     47.38 o 
   9  -5   8     1009.61     1329.00    245.88 o 
  10  -5   8     2234.01     2319.22    118.85 o 
  11  -5   8     1052.10      860.86    126.91 o 
  12  -5   8      556.71      235.65    148.94 o 
  13  -5   8      770.01      690.46    310.83 o 
  14  -5   8     1788.76     1926.40    189.80 o 
 -12  -4   8      198.61      307.31    155.64 o 
 -11  -4   8      876.61      960.34    138.00 o 
 -10  -4   8     2849.56     2573.70    182.06 o 
  -9  -4   8     3101.38     3082.82    284.13 o 
  -8  -4   8      141.88      140.57     48.19 o 
  -7  -4   8      122.01       52.46     48.37 o 
  -6  -4   8     1648.96     1661.59    118.83 o 
  -5  -4   8     1282.32      937.86     75.21 o 
  -4  -4   8     1851.47     1660.91    150.91 o 
  -3  -4   8     8513.85     9015.11    216.75 o 
  -2  -4   8    11454.65    10840.31    294.38 o 
  -1  -4   8     6983.27     6674.64    193.32 o 
   0  -4   8     7469.47     7558.72    214.83 o 
   1  -4   8     5437.03     4925.01    150.78 o 
   2  -4   8      723.37      656.06     39.48 o 
   3  -4   8     6574.93     6217.57    138.41 o 
   4  -4   8     6291.81     6815.25    152.15 o 
   5  -4   8      112.17       47.75     77.88 o 
   6  -4   8     8521.07     8612.61    252.76 o 
   7  -4   8     3567.82     3538.12    139.97 o 
   8  -4   8      565.78      414.07    101.83 o 
   9  -4   8     1766.85     1890.28     96.83 o 
  10  -4   8     5044.69     5051.12    162.43 o 
  11  -4   8     2273.47     2275.36    130.88 o 
  12  -4   8      722.31      824.66    138.04 o 
  13  -4   8      381.56       71.59    146.80 o 
  14  -4   8      854.59      809.42    230.26 o 
 -14  -3   8      119.02      -37.55    290.68 o 
 -13  -3   8     1341.07     1147.47    120.79 o 
 -12  -3   8     3421.50     3533.04    174.61 o 
 -11  -3   8     1233.62     1141.89    165.02 o 
 -10  -3   8      774.10      771.90     94.02 o 
  -9  -3   8     5102.15     5192.90    223.76 o 
  -8  -3   8     9719.48     9616.89    506.02 o 
  -7  -3   8     2223.90     2216.22    105.34 o 
  -6  -3   8      361.23      370.76     51.34 o 
  -5  -3   8     1078.34     1058.93     84.35 o 
  -4  -3   8       82.50       33.76     49.43 o 
  -3  -3   8     1881.68     1864.58     85.38 o 
  -2  -3   8     1733.84     2024.16     84.69 o 
  -1  -3   8      455.18      513.83     43.36 o 
   0  -3   8     9657.37     9556.23    258.68 o 
   1  -3   8     4315.95     4694.70    140.04 o 
   2  -3   8      876.36      919.52     54.56 o 
   3  -3   8     5992.20     5744.21    145.28 o 
   4  -3   8    19702.88    19539.76    386.97 o 
   5  -3   8     3998.00     4114.34    102.81 o 
   6  -3   8        2.48       41.11     35.08 o 
   7  -3   8      574.28      457.75     84.94 o 
   8  -3   8     2823.07     2637.35    120.93 o 
   9  -3   8     5270.02     5431.36    197.98 o 
  10  -3   8     7612.56     7729.21    460.42 o 
  11  -3   8      351.64      340.29     69.18 o 
  12  -3   8      106.42      -64.59    250.67 o 
  13  -3   8      529.40      664.03    152.66 o 
  14  -3   8      135.97      443.93    196.84 o 
 -14  -2   8       28.12      -97.62    150.48 o 
 -13  -2   8       39.59       44.30    173.27 o 
 -12  -2   8      743.46      955.77    297.19 o 
 -11  -2   8     1027.51     1160.76    107.16 o 
 -10  -2   8     1370.81     1672.05    236.72 o 
  -9  -2   8     2217.20     2090.43    148.05 o 
  -8  -2   8      309.89      168.83    101.88 o 
  -7  -2   8     1617.73     1641.74     91.55 o 
  -6  -2   8     3542.90     3532.63    127.49 o 
  -5  -2   8     3313.08     3519.82    123.21 o 
  -4  -2   8     3558.81     3164.23     95.81 o 
  -3  -2   8      796.13      914.87     52.84 o 
  -2  -2   8     3103.53     3394.81    112.20 o 
  -1  -2   8     3493.08     3116.07    102.11 o 
   0  -2   8     1240.35     1311.84     61.22 o 
   1  -2   8     5568.83     5291.50    130.65 o 
   2  -2   8     6387.40     7118.92    168.74 o 
   3  -2   8     1220.59     1090.12     51.10 o 
   4  -2   8     1563.70     1720.97     61.69 o 
   5  -2   8     1967.14     2257.57    203.17 o 
   6  -2   8     1236.86     1292.99     66.45 o 
   7  -2   8     1217.25     1233.13     69.61 o 
   8  -2   8     4667.66     4597.20    174.35 o 
   9  -2   8     2887.28     3090.98    133.46 o 
  10  -2   8     3755.65     4092.21    168.73 o 
  11  -2   8     3821.33     4018.53    226.95 o 
  12  -2   8     1107.95     1193.35    109.17 o 
  13  -2   8      683.96      299.00    283.36 o 
  14  -2   8      115.02     -242.79    237.45 o 
 -14  -1   8       78.37      -11.47    193.98 o 
 -13  -1   8       11.22      -76.92    149.92 o 
 -12  -1   8       35.62      -13.62    210.57 o 
 -11  -1   8      317.19      577.50    239.91 o 
 -10  -1   8      303.66      249.49     75.32 o 
  -9  -1   8     3096.83     3347.49    145.61 o 
  -8  -1   8     3325.63     3345.74    185.10 o 
  -7  -1   8      926.08      880.60     62.99 o 
  -6  -1   8      625.01      661.50     83.12 o 
  -5  -1   8     4950.87     5400.72    312.28 o 
  -4  -1   8     9471.01     8957.02    213.00 o 
  -3  -1   8       82.91       96.16     26.30 o 
  -2  -1   8      137.78      214.54     98.16 o 
  -1  -1   8      784.69      780.89     50.48 o 
   0  -1   8      677.87      575.34    102.42 o 
   1  -1   8      568.83      720.05     41.75 o 
   2  -1   8     3090.81     3363.49     88.97 o 
   3  -1   8    17624.71    17441.84    382.64 o 
   4  -1   8    19059.25    18661.97    410.62 o 
   5  -1   8     8742.02     8910.04    249.36 o 
   6  -1   8     1478.17     1456.80     93.28 o 
   7  -1   8     3183.68     3145.25    107.08 o 
   8  -1   8     1224.51     1248.67     74.04 o 
   9  -1   8      282.12      625.35    194.66 o 
  10  -1   8      426.05      457.01    127.20 o 
  11  -1   8     1878.99     1768.84    137.43 o 
  12  -1   8       94.05      -39.84    146.38 o 
  13  -1   8      178.06       62.41    101.05 o 
  14  -1   8        4.02      -75.76    143.35 o 
 -14   0   8      112.57      -32.05    116.61 o 
 -13   0   8      218.75     -165.81    248.43 o 
 -12   0   8     4363.40     4288.31    244.37 o 
 -11   0   8    10065.66    10225.83    388.71 o 
 -10   0   8     7351.76     7851.28    324.05 o 
  -9   0   8     2274.35     2200.45    119.89 o 
  -8   0   8       43.56       23.35     53.91 o 
  -7   0   8      215.92      444.02    153.44 o 
  -6   0   8      865.28      819.97     83.05 o 
  -5   0   8     3940.23     3977.82    156.41 o 
  -4   0   8     5746.83     5983.41    218.88 o 
  -3   0   8     3064.73     3140.51     89.65 o 
  -2   0   8    14138.40    15613.82    489.56 o 
  -1   0   8       22.14       19.67     23.61 o 
   0   0   8    20784.19    20564.41    520.04 o 
   1   0   8    27222.55    26757.02    672.14 o 
   2   0   8    37491.95    37408.61    931.48 o 
   3   0   8     6617.22     6633.47    188.91 o 
   4   0   8     1238.98     1385.93     71.20 o 
   5   0   8     2034.66     2042.66    126.07 o 
   6   0   8     1338.03     1357.94     81.85 o 
   7   0   8     5199.25     5398.58    179.35 o 
   8   0   8     6818.88     6495.89    388.09 o 
   9   0   8      610.34      546.48     69.96 o 
  10   0   8      919.06      889.15     86.19 o 
  11   0   8      509.28      673.77    144.07 o 
  12   0   8      204.01       86.06    124.18 o 
  13   0   8     2003.34     1904.98    244.59 o 
  14   0   8     2297.81     3005.84    355.99 o 
 -14   1   8       84.58      778.29    340.96 o 
 -13   1   8      375.05      530.41    127.01 o 
 -12   1   8      315.54      323.96    115.99 o 
 -11   1   8      182.96      320.61    153.50 o 
 -10   1   8      550.77      511.05    120.22 o 
  -9   1   8      107.69      -53.40    113.58 o 
  -8   1   8      198.94      357.64    204.01 o 
  -7   1   8      864.47      714.61     70.25 o 
  -6   1   8        9.02        5.43     27.34 o 
  -5   1   8      958.22      893.28     77.41 o 
  -4   1   8      184.44      211.46     41.16 o 
  -3   1   8      273.04      301.62     65.40 o 
  -2   1   8        1.17       -7.25     23.55 o 
  -1   1   8      754.40      898.08     45.22 o 
   0   1   8     1012.09     1072.43     50.84 o 
   1   1   8      958.84      851.58     78.05 o 
   2   1   8     3891.07     4575.30    175.01 o 
   3   1   8      491.56      317.17     75.80 o 
   4   1   8     1714.00     1931.50     83.35 o 
   5   1   8      350.18      321.19     38.12 o 
   6   1   8        6.13        7.62     33.25 o 
   7   1   8     1288.23     1560.29    100.05 o 
   8   1   8     1628.82     1561.38    111.92 o 
   9   1   8      316.56      388.62    124.17 o 
  10   1   8        2.06       16.87     59.15 o 
  11   1   8      312.69      297.24     75.39 o 
  12   1   8     1674.03     1668.49    199.23 o 
  13   1   8     1476.24     1533.64    175.98 o 
  14   1   8     1585.27     2025.89    255.05 o 
 -13   2   8      226.89      326.99    193.50 o 
 -12   2   8     1269.25     1313.32    146.80 o 
 -11   2   8     3048.83     3197.76    201.50 o 
 -10   2   8     1869.54     1944.64    252.28 o 
  -9   2   8      324.55      238.81    117.61 o 
  -8   2   8      786.43      659.86    108.39 o 
  -7   2   8     1120.19     1013.20    180.84 o 
  -6   2   8     1512.03     1551.45    109.34 o 
  -5   2   8     2089.59     2074.58     74.10 o 
  -4   2   8     3239.84     2997.32     96.62 o 
  -3   2   8     4765.31     4779.62    142.01 o 
  -2   2   8     3147.70     2785.10     96.57 o 
  -1   2   8      946.84      768.71    107.88 o 
   0   2   8    19658.02    18368.07    585.24 o 
   1   2   8    22702.10    23123.08    732.38 o 
   2   2   8    42583.22    43971.94   1368.56 o 
   3   2   8    12147.45    12672.33    422.16 o 
   4   2   8      416.23      422.96     78.06 o 
   5   2   8      649.03      493.24    146.85 o 
   6   2   8      813.45      714.65     52.64 o 
   7   2   8        2.46       39.93     44.53 o 
   8   2   8     2026.64     1953.98    143.46 o 
   9   2   8     4194.66     4110.71    156.04 o 
  10   2   8      973.63      918.70    122.23 o 
  11   2   8      111.65      194.80    159.47 o 
  12   2   8     1056.51     1115.60    105.79 o 
  13   2   8     2821.46     3392.54    211.67 o 
  14   2   8     3958.10     4668.50    386.53 o 
 -13   3   8     2147.14     2013.24    191.29 o 
 -12   3   8      787.06      687.01    173.93 o 
 -11   3   8      739.19      921.54    272.14 o 
 -10   3   8     1100.18     1092.11    125.07 o 
  -9   3   8      157.93      154.18     87.02 o 
  -8   3   8       35.06      137.57    119.91 o 
  -7   3   8        8.71      -75.99     86.12 o 
  -6   3   8     2053.07     1932.32    191.47 o 
  -5   3   8     8336.97     8835.95    463.93 o 
  -4   3   8     6006.76     6081.40    214.53 o 
  -3   3   8     1670.03     1669.39     67.90 o 
  -2   3   8     9537.44     9746.48    264.56 o 
  -1   3   8    24804.54    24009.24    753.61 o 
   0   3   8     7679.06     7486.68    261.20 o 
   1   3   8        8.36       18.80     33.58 o 
   2   3   8      987.89      945.62     72.79 o 
   3   3   8    21549.67    21398.88    467.18 o 
   4   3   8     6302.24     7006.74    234.10 o 
   5   3   8      199.88      230.07     37.71 o 
   6   3   8        4.24     -129.63     86.42 o 
   7   3   8     1441.68     1381.11     65.46 o 
   8   3   8     7255.60     7188.41    223.98 o 
   9   3   8     2580.61     2774.98    160.50 o 
  10   3   8       67.12      -68.68    118.56 o 
  11   3   8     2102.75     2160.71    157.45 o 
  12   3   8      367.07      229.74    170.39 o 
  13   3   8      646.86      554.82     98.58 o 
  14   3   8     1134.35     1169.26    203.32 o 
 -13   4   8      163.86      250.04    271.34 o 
 -12   4   8      306.20      181.72    160.27 o 
 -11   4   8      694.37      886.41    148.75 o 
 -10   4   8     1579.09     2100.55    282.06 o 
  -9   4   8     2219.32     2362.62    164.32 o 
  -8   4   8      301.52      219.69     82.49 o 
  -7   4   8     5135.52     4867.53    302.40 o 
  -6   4   8     4064.83     4147.51    280.56 o 
  -5   4   8     1431.86     1446.83    180.86 o 
  -4   4   8      675.30      639.31     77.36 o 
  -3   4   8      817.28      867.70     62.84 o 
  -2   4   8     2820.70     2638.63    118.74 o 
  -1   4   8     1422.51     1295.30    130.82 o 
   0   4   8     1671.65     1273.29    123.98 o 
   1   4   8     3271.65     3783.78    222.19 o 
   2   4   8     3329.15     2890.27    203.66 o 
   3   4   8     6302.95     6827.21    188.42 o 
   4   4   8       45.73       -3.21     24.41 o 
   5   4   8      664.41      651.39     56.50 o 
   6   4   8      560.81      481.46     53.49 o 
   7   4   8     1861.43     1821.87     92.56 o 
   8   4   8     5071.69     5379.15    359.44 o 
   9   4   8     1592.00     1541.56    100.50 o 
  10   4   8     2677.40     2943.58    143.96 o 
  11   4   8     3211.07     3273.99    208.25 o 
  12   4   8     2670.26     2188.88    131.48 o 
  13   4   8      622.40      385.95    156.31 o 
  14   4   8      316.44       78.34    317.10 o 
 -13   5   8      741.76      785.39    145.57 o 
 -12   5   8      553.53      564.71    277.44 o 
 -11   5   8       78.98       15.84    152.24 o 
 -10   5   8     1295.51     1366.26    156.27 o 
  -9   5   8     1824.17     1639.99    164.72 o 
  -8   5   8      731.06      698.12    102.64 o 
  -7   5   8       98.59       97.07     75.56 o 
  -6   5   8     1857.56     1811.27    186.70 o 
  -5   5   8     1284.73     1068.56    181.58 o 
  -4   5   8      308.20      237.29     54.72 o 
  -3   5   8       81.00       23.56     68.42 o 
  -2   5   8     2188.85     1955.42    101.43 o 
  -1   5   8     5497.70     5495.63    283.31 o 
   0   5   8     5763.46     5882.66    303.15 o 
   1   5   8     3955.56     4378.48    260.73 o 
   2   5   8    20645.29    19910.83    618.53 o 
   3   5   8    14698.25    14697.63    466.93 o 
   4   5   8     8141.40     8218.53    224.57 o 
   5   5   8      114.88       85.77     32.67 o 
   6   5   8     1068.01     1096.75     64.96 o 
   7   5   8      467.82      325.71     68.10 o 
   8   5   8      235.07      127.88     96.21 o 
   9   5   8       91.05      -95.05    123.25 o 
  10   5   8        5.79       13.13     63.33 o 
  11   5   8      895.41      911.56     99.17 o 
  12   5   8      823.16     1053.13    180.59 o 
  13   5   8       75.66      -80.89    126.06 o 
  14   5   8     1913.82     1806.03    176.60 o 
 -13   6   8     1604.31     1867.59    233.44 o 
 -12   6   8     3093.93     2663.42    203.62 o 
 -11   6   8     1973.86     1950.13    172.54 o 
 -10   6   8     1155.21     1099.63    200.57 o 
  -9   6   8      729.28      667.27    122.81 o 
  -8   6   8     2411.66     2457.19    161.10 o 
  -7   6   8     2596.62     2096.40    245.40 o 
  -6   6   8     3267.53     3616.63    260.22 o 
  -5   6   8      128.54      153.26    103.12 o 
  -4   6   8     4972.22     5191.50    207.38 o 
  -3   6   8     4724.66     4942.49    195.09 o 
  -2   6   8      259.64      406.12     76.72 o 
  -1   6   8    15378.79    15685.53    516.03 o 
   0   6   8    19717.27    18930.21    869.43 o 
   1   6   8    27779.35    29771.43   1343.28 o 
   2   6   8     6413.53     6377.98    229.39 o 
   3   6   8     2410.27     2375.56    112.28 o 
   4   6   8     2837.02     2690.32    128.32 o 
   5   6   8     6599.06     6359.80    302.59 o 
   6   6   8     7090.78     7343.81    212.38 o 
   7   6   8     2575.07     2487.62    104.76 o 
   8   6   8      115.82      -82.96    109.80 o 
   9   6   8      668.66      717.29    106.47 o 
  10   6   8      451.10      465.41    137.71 o 
  11   6   8     1490.30     1366.64    107.80 o 
  12   6   8     2604.50     2778.17    153.42 o 
  13   6   8     1874.85     2021.36    170.68 o 
  14   6   8      586.38      705.50    179.00 o 
 -12   7   8      713.21      881.58    181.50 o 
 -11   7   8     1247.66     2019.28    352.44 o 
 -10   7   8      281.59      405.16    111.62 o 
  -9   7   8        2.31       59.23    202.24 o 
  -8   7   8      289.88      154.55    126.03 o 
  -7   7   8     1023.12      734.20    194.56 o 
  -5   7   8      300.31      167.47    107.67 o 
  -4   7   8      475.08      574.66    118.06 o 
  -3   7   8       64.49       70.56     48.39 o 
  -2   7   8       90.27       76.38     83.42 o 
  -1   7   8      173.19      119.01     66.29 o 
   0   7   8       84.69      -18.66    127.34 o 
   1   7   8      141.51      179.69     82.43 o 
   2   7   8      941.66      863.34     72.46 o 
   3   7   8     1633.94     1641.01    142.17 o 
   4   7   8      258.58      193.12     80.80 o 
   5   7   8      457.62      417.47     79.26 o 
   6   7   8     3097.52     2889.51    122.08 o 
   7   7   8      746.31      714.30     63.23 o 
   8   7   8      523.29      379.69     84.44 o 
   9   7   8       86.39      -31.09    165.52 o 
  10   7   8      537.11      508.07    114.55 o 
  11   7   8      982.12     1273.19    151.34 o 
  12   7   8      650.77      812.72    276.61 o 
  13   7   8      482.41      515.78    124.65 o 
  14   7   8      489.03      346.70    127.11 o 
 -12   8   8     2226.15     2447.12    205.85 o 
 -11   8   8     1923.94     1908.72    179.75 o 
 -10   8   8      396.40      583.71    189.60 o 
  -9   8   8      185.27      139.12    100.76 o 
  -8   8   8       29.29      -31.61    136.20 o 
  -7   8   8      184.57      324.99    250.08 o 
  -6   8   8     1559.07     1733.41    215.83 o 
  -5   8   8     6233.59     6163.05    367.90 o 
  -4   8   8     1090.40     1159.37    205.33 o 
  -3   8   8      166.88      126.79     57.71 o 
  -2   8   8     1171.35     1379.40     95.94 o 
  -1   8   8    15654.16    15763.77    526.11 o 
   0   8   8    30898.47    31721.81   1432.98 o 
   1   8   8    26416.83    26549.38    829.55 o 
   2   8   8     2713.65     2716.84    136.14 o 
   3   8   8       60.46       96.45     52.94 o 
   4   8   8     1312.38     1349.26     76.04 o 
   5   8   8      379.23      425.44    105.59 o 
   6   8   8      943.63      916.13     75.12 o 
   7   8   8     1142.33     1059.57    125.42 o 
   8   8   8       52.43       55.51     68.11 o 
   9   8   8       12.12      -30.96     73.98 o 
  10   8   8      120.37       38.14     81.12 o 
  11   8   8     1558.23     1757.79    173.37 o 
  12   8   8     6695.87     6880.67    301.30 o 
  13   8   8     4713.97     5020.48    280.77 o 
 -11   9   8       13.42      -39.69    160.88 o 
 -10   9   8       76.48      268.74    212.12 o 
  -9   9   8       41.93      218.37    225.87 o 
  -8   9   8      103.09      -84.40    138.31 o 
  -7   9   8      555.93      677.53    158.61 o 
  -6   9   8     3086.57     3404.86    276.67 o 
  -5   9   8      649.59      610.37    220.36 o 
  -4   9   8      803.05      728.41    180.43 o 
  -3   9   8    10429.17    11010.20    392.12 o 
  -2   9   8     7401.87     7137.97    267.79 o 
  -1   9   8     6395.65     6642.02    252.35 o 
   0   9   8      135.27      135.88     90.10 o 
   1   9   8      549.08      492.92    130.09 o 
   2   9   8      699.38      508.11    112.80 o 
   3   9   8      632.95      652.91    140.71 o 
   4   9   8       18.77      -40.61     43.35 o 
   5   9   8      870.03      852.39     69.24 o 
   6   9   8     1102.46     1169.13    104.85 o 
   7   9   8     4041.54     4031.22    190.04 o 
   8   9   8     1807.34     1618.11    139.85 o 
   9   9   8        6.31     -137.27    233.15 o 
  10   9   8      397.23      411.08     97.53 o 
  11   9   8      504.56      456.43    110.39 o 
  12   9   8      294.88     1078.11    300.91 o 
  13   9   8      818.60     1064.77    269.65 o 
 -11  10   8     1165.77     1304.46    237.36 o 
 -10  10   8     1327.84      949.60    310.07 o 
  -9  10   8     1293.14     1094.99    251.74 o 
  -8  10   8     1336.84     1185.99    236.51 o 
  -7  10   8     2320.36     1955.06    280.79 o 
  -6  10   8     2026.42     1940.73    217.52 o 
  -5  10   8     2871.48     3086.04    262.28 o 
  -4  10   8     1644.91     1385.21    221.74 o 
  -3  10   8      120.35      -31.34     90.60 o 
  -2  10   8      362.06       26.74    147.39 o 
  -1  10   8      267.17      258.58    107.16 o 
   0  10   8     1669.47     1675.99    164.88 o 
   1  10   8     4907.96     5391.26    299.91 o 
   2  10   8     1923.60     2250.27    193.01 o 
   3  10   8      726.44      628.18    107.37 o 
   4  10   8        2.13      -27.27    131.75 o 
   5  10   8     1000.99     1176.20     80.83 o 
   6  10   8     1485.20     1379.68     89.70 o 
   7  10   8     1841.30     2062.00    141.92 o 
   8  10   8     3596.43     3420.88    193.42 o 
   9  10   8     2528.03     2630.24    165.43 o 
  10  10   8     1916.19     2199.99    311.19 o 
  11  10   8      905.84     1319.87    223.86 o 
  12  10   8     1059.72      745.49    207.44 o 
 -10  11   8      118.07      224.78    203.42 o 
  -9  11   8      811.85     1127.81    219.69 o 
  -8  11   8     1294.96     1435.20    276.44 o 
  -7  11   8     1035.61      982.51    234.36 o 
  -6  11   8       43.64     -280.30    248.14 o 
  -5  11   8      247.82      185.53    134.94 o 
  -4  11   8       55.93     -135.83    112.47 o 
  -3  11   8     3300.81     3276.68    250.87 o 
  -2  11   8     6486.95     6698.45    385.66 o 
  -1  11   8     2962.48     3000.60    237.80 o 
   0  11   8      502.99      484.46    122.80 o 
   1  11   8     6818.50     7077.51    268.71 o 
   2  11   8     7726.49     6992.32    358.75 o 
   3  11   8     2125.91     2214.03    213.99 o 
   4  11   8      181.15       21.11    136.89 o 
   5  11   8      117.11     -104.32    117.51 o 
   6  11   8      243.97      363.19    133.30 o 
   7  11   8      318.67      142.82    148.04 o 
   8  11   8       21.25       99.36    141.90 o 
   9  11   8     2006.33     2080.79    311.57 o 
  10  11   8     3482.74     2729.10    284.77 o 
  11  11   8      932.33      921.37    247.09 o 
  12  11   8       34.62     -163.66    316.46 o 
  -9  12   8     1758.53     1719.77    254.75 o 
  -8  12   8     1834.36     1670.64    245.06 o 
  -7  12   8     1090.70      682.69    302.79 o 
  -6  12   8      217.06      159.89    224.19 o 
  -5  12   8     1573.09     1701.21    261.90 o 
  -4  12   8     1270.00     1347.48    262.25 o 
  -3  12   8      278.25      281.27    126.04 o 
  -2  12   8     2090.61     2542.92    226.22 o 
  -1  12   8     8789.54     9558.55    356.04 o 
   0  12   8     4551.24     4232.88    192.64 o 
   1  12   8     1035.02     1104.31    140.42 o 
   2  12   8     1804.13     1664.80    117.91 o 
   3  12   8     4503.60     4581.50    285.15 o 
   4  12   8     4420.00     4400.76    183.37 o 
   5  12   8     6967.27     7327.23    398.03 o 
   6  12   8     1469.48     1626.97    181.10 o 
   7  12   8      103.74       -9.90    235.11 o 
   8  12   8      258.52      301.98    171.71 o 
   9  12   8        2.95     -105.95    147.31 o 
  10  12   8      750.37      634.56    199.12 o 
  11  12   8     1572.52     1656.46    287.07 o 
  -9  13   8      276.52     -208.99    283.23 o 
  -8  13   8      403.55      614.58    205.59 o 
  -7  13   8        1.83      -68.22    159.11 o 
  -6  13   8      142.61      155.34    159.01 o 
  -5  13   8      160.34     -104.13    243.00 o 
  -4  13   8      162.95     -114.01    197.26 o 
  -3  13   8      219.76     -165.33    217.16 o 
  -2  13   8      448.54      531.53    144.43 o 
  -1  13   8      476.41      619.24    102.09 o 
   0  13   8      605.57      721.39    149.21 o 
   1  13   8       68.25       59.46    116.84 o 
   2  13   8      158.87      274.83    174.41 o 
   3  13   8       97.21      222.54    191.44 o 
   4  13   8     1505.68     1938.83    192.27 o 
   5  13   8     1904.27     2142.56    200.68 o 
   6  13   8     1129.72      494.78    203.22 o 
   8  13   8       28.65       58.61    229.31 o 
   9  13   8       32.11     -149.75    155.63 o 
  10  13   8       16.48       29.10    161.82 o 
  11  13   8       19.94      214.23    188.21 o 
  -8  14   8      924.35     1373.47    294.36 o 
  -7  14   8     2021.59     2590.54    388.76 o 
  -6  14   8       93.88       29.48    155.28 o 
  -5  14   8      391.53      362.25    167.20 o 
  -4  14   8      298.04      498.86    267.84 o 
  -3  14   8     1065.82     1222.35    220.48 o 
  -2  14   8     6216.22     6277.24    286.48 o 
  -1  14   8     7496.21     8897.96    492.14 o 
   0  14   8     6614.15     6750.35    390.03 o 
   1  14   8     1075.43     1194.91    168.09 o 
   2  14   8      411.02      461.84    179.98 o 
   3  14   8      774.74      803.63    180.61 o 
   4  14   8     1558.42     1801.75    219.75 o 
   5  14   8      561.83      587.12    141.74 o 
   6  14   8      160.78       37.85    129.60 o 
   8  14   8      271.37      147.75    233.11 o 
   9  14   8      134.91      494.73    226.45 o 
  10  14   8     1646.75     2128.11    367.97 o 
  -6  15   8      415.56      995.17    332.49 o 
  -3  15   8     2480.07     2301.12    298.81 o 
  -2  15   8     1487.83     1503.10    229.22 o 
  -1  15   8      440.03      358.02    221.64 o 
   0  15   8      520.17      565.99    221.89 o 
   1  15   8     1090.52      988.13    177.88 o 
   2  15   8      904.62     1061.87    171.66 o 
   3  15   8      125.95     -150.07    208.90 o 
   4  15   8      411.66     -116.42    189.91 o 
   5  15   8     1055.22      730.39    229.75 o 
   8  15   8      127.01      188.19    189.34 o 
   9  15   8      689.14      261.82    335.08 o 
  -4  16   8      141.44     -316.41    305.50 o 
  -3  16   8       68.72      169.32    171.33 o 
  -2  16   8      487.21      305.17    171.98 o 
  -1  16   8     1121.41     1179.11    277.04 o 
   0  16   8     1033.17      754.59    220.89 o 
   1  16   8       95.66     -136.93    210.99 o 
   2  16   8       37.30       72.05    152.78 o 
   3  16   8        2.03       28.38    149.75 o 
   4  16   8      260.97       59.82    253.88 o 
   5  16   8     1092.21     1450.77    263.02 o 
  -3  17   8     1938.73     2282.37    362.96 o 
  -2  17   8      792.24      452.19    192.97 o 
  -1  17   8        5.72      -55.29    172.39 o 
   0  17   8      589.93      537.94    245.84 o 
   1  17   8      397.32      504.70    140.64 o 
   3  17   8      423.97      568.40    289.35 o 
   4  17   8        8.27     -133.75    154.01 o 
  -3 -17   9      987.27      -88.22    195.47 o 
  -2 -17   9       74.37      268.04    153.31 o 
  -1 -17   9      755.96      325.75    175.57 o 
   0 -17   9     1770.67     1959.55    329.26 o 
   1 -17   9      826.16      700.82    141.89 o 
   2 -17   9      550.50      433.08    131.31 o 
  -5 -16   9     1341.08     1011.59    205.19 o 
  -4 -16   9        2.26       -3.32    116.25 o 
  -3 -16   9      107.14       66.08    111.64 o 
  -2 -16   9       74.86     -246.12    200.69 o 
  -1 -16   9      930.26     1237.05    185.65 o 
   0 -16   9     1117.74     1128.61    165.60 o 
   1 -16   9     1016.38     1515.87    286.10 o 
   2 -16   9       92.15      100.27    112.52 o 
   3 -16   9      348.47      220.04    116.73 o 
   4 -16   9        3.75        3.97    223.17 o 
   5 -16   9      820.24      682.62    175.05 o 
  -7 -15   9       41.91      185.15    128.81 o 
  -6 -15   9      156.01      150.87    192.77 o 
  -5 -15   9      292.22      553.10    150.82 o 
  -4 -15   9      745.94      691.85    167.73 o 
  -3 -15   9     1381.27     1525.70    279.28 o 
  -2 -15   9     1219.57     1056.84    137.21 o 
  -1 -15   9      507.58      546.24    120.71 o 
   0 -15   9      834.00      702.57    173.19 o 
   1 -15   9      954.71      917.46    147.90 o 
   2 -15   9     1169.85     1283.78    187.08 o 
   3 -15   9      709.56      592.02    125.07 o 
   4 -15   9       16.51      -25.21    105.44 o 
   5 -15   9      201.77       65.11    109.02 o 
   6 -15   9      881.85      890.26    188.94 o 
  -8 -14   9      580.00      986.82    214.27 o 
  -7 -14   9     1608.01     1669.51    174.46 o 
  -6 -14   9     2099.10     2092.48    180.50 o 
  -5 -14   9      963.79     1142.94    209.29 o 
  -4 -14   9       40.03      -43.35    137.50 o 
  -3 -14   9      959.34     1116.25    154.87 o 
  -2 -14   9     1399.54     1668.02    249.05 o 
  -1 -14   9       86.25      151.74     94.47 o 
   0 -14   9       80.59       84.22     90.57 o 
   1 -14   9       32.73       13.53    171.65 o 
   2 -14   9      151.96       34.97    140.65 o 
   3 -14   9      852.04      598.59    148.75 o 
   4 -14   9      925.56     1098.32    240.28 o 
   5 -14   9     1432.80     1581.38    146.48 o 
   6 -14   9     2907.63     3199.22    169.74 o 
   7 -14   9     1823.25     2320.40    217.79 o 
   8 -14   9      791.80      605.05    203.34 o 
  -9 -13   9     3711.71     4053.83    280.45 o 
  -8 -13   9     4770.19     4455.53    254.30 o 
  -7 -13   9     1656.44     2200.77    210.75 o 
  -6 -13   9       49.82     -258.88    260.03 o 
  -5 -13   9      106.12       68.07     98.16 o 
  -4 -13   9       67.35       -9.51     92.12 o 
  -3 -13   9     1496.72     1394.16    165.03 o 
  -2 -13   9     1794.78     1813.21    150.04 o 
  -1 -13   9      102.38       42.79    145.67 o 
   0 -13   9      402.39      439.48     98.87 o 
   1 -13   9      299.47      303.18     94.84 o 
   2 -13   9      415.77      358.68     83.06 o 
   3 -13   9     2302.97     2481.97    188.89 o 
   4 -13   9     3115.58     3012.24    181.55 o 
   5 -13   9     1391.60     1434.35    236.09 o 
   6 -13   9       27.99      -49.63     87.44 o 
   7 -13   9      370.50      319.85     89.25 o 
   8 -13   9      280.88      146.28    242.32 o 
 -10 -12   9        6.29       28.88    123.97 o 
  -9 -12   9      186.17      207.49    123.78 o 
  -8 -12   9      798.22     1386.33    206.67 o 
  -7 -12   9      431.59      518.70    146.58 o 
  -6 -12   9       38.62     -134.06    125.55 o 
  -5 -12   9      285.25      290.05    173.25 o 
  -4 -12   9       72.52       67.82     85.47 o 
  -3 -12   9      405.81      367.10     93.29 o 
  -2 -12   9      762.39      922.15    158.12 o 
  -1 -12   9      246.81      209.33    116.96 o 
   0 -12   9      220.58      140.66    114.02 o 
   1 -12   9      752.30      265.25    209.92 o 
   2 -12   9     1697.85     1793.71    119.04 o 
   3 -12   9     3123.15     2966.45    149.64 o 
   4 -12   9     2978.11     3466.88    215.20 o 
   5 -12   9     2497.19     2367.13    157.44 o 
   6 -12   9       77.29     -124.49    135.68 o 
   7 -12   9       42.56       83.33     89.60 o 
   8 -12   9       77.98       28.89     79.96 o 
 -11 -11   9      667.86      920.96    203.24 o 
 -10 -11   9     1225.62     1253.38    195.89 o 
  -9 -11   9     2314.57     2297.23    350.47 o 
  -8 -11   9     3284.75     3206.42    207.64 o 
  -7 -11   9     1125.42     1085.70    256.70 o 
  -6 -11   9       50.55      139.38    130.83 o 
  -5 -11   9      915.78     1054.51    123.59 o 
  -4 -11   9      835.75      883.82    135.71 o 
  -3 -11   9      199.13      483.61    202.90 o 
  -2 -11   9      832.17      889.30    105.09 o 
  -1 -11   9     2230.86     2285.20    243.39 o 
   0 -11   9     1855.41     1941.82    153.57 o 
   1 -11   9     2221.13     1876.39    136.48 o 
   2 -11   9     1671.45     1346.37    149.79 o 
   3 -11   9     3554.16     3241.32    175.66 o 
   4 -11   9     3642.28     3920.41    167.21 o 
   5 -11   9     2410.77     2681.48    248.86 o 
   6 -11   9       80.52      152.21    126.93 o 
   7 -11   9      429.48      273.05     64.80 o 
   8 -11   9      871.66      953.56    143.06 o 
   9 -11   9       93.08      -71.40     99.09 o 
  10 -11   9      263.01      163.33    114.31 o 
 -11 -10   9     2399.74     2662.14    350.03 o 
 -10 -10   9     1399.22     1134.88    172.15 o 
  -9 -10   9       12.79       38.46    131.53 o 
  -8 -10   9     2334.03     2028.35    204.50 o 
  -7 -10   9     3744.22     3630.63    211.05 o 
  -6 -10   9      416.45      499.06     99.05 o 
  -5 -10   9       87.67      -65.18    127.23 o 
  -4 -10   9      417.87      360.58    116.30 o 
  -3 -10   9      459.82      433.30    111.77 o 
  -2 -10   9     7117.32     7099.81    394.30 o 
  -1 -10   9     4272.40     4304.91    165.01 o 
   0 -10   9       35.53       84.69     57.77 o 
   1 -10   9     3243.03     3203.64    188.05 o 
   2 -10   9     4904.50     4361.78    200.22 o 
   3 -10   9      320.06      346.42     78.69 o 
   4 -10   9     3719.57     3915.05    126.51 o 
   5 -10   9     3488.16     3449.01    109.91 o 
   6 -10   9      333.05      327.81     42.29 o 
   7 -10   9      113.65      133.94     94.93 o 
   8 -10   9      772.61      654.07     78.13 o 
   9 -10   9      300.95      342.56    107.25 o 
  10 -10   9     2380.94     2059.54    246.52 o 
  11 -10   9     1428.06     1521.05    165.70 o 
 -12  -9   9       55.37      286.72    187.72 o 
 -11  -9   9      721.47      881.23    198.54 o 
 -10  -9   9      677.04      645.18    126.18 o 
  -9  -9   9      847.05      438.05    161.56 o 
  -8  -9   9      385.78      417.34    123.19 o 
  -7  -9   9      146.42      270.31    138.67 o 
  -6  -9   9      468.99      545.02     97.77 o 
  -5  -9   9      578.53      558.88     92.93 o 
  -4  -9   9     1112.32     1151.26    111.22 o 
  -3  -9   9     2513.70     2455.59    159.55 o 
  -2  -9   9     1814.16     1820.36    123.63 o 
  -1  -9   9     3870.04     3618.40    184.71 o 
   0  -9   9     1894.66     1960.73    107.63 o 
   1  -9   9     3950.06     3943.38    122.45 o 
   2  -9   9     7051.74     7048.27    384.41 o 
   3  -9   9     2305.62     2397.25    102.03 o 
   4  -9   9      906.44      935.69     74.32 o 
   5  -9   9      812.50      798.07    122.41 o 
   6  -9   9       20.16        6.85     43.04 o 
   7  -9   9        5.12      -27.47     46.92 o 
   8  -9   9      642.60      647.29    147.83 o 
   9  -9   9       48.02      -62.52    100.48 o 
  10  -9   9      286.37      292.45    161.39 o 
  11  -9   9     1117.38      833.77    210.59 o 
  12  -9   9     1036.52      670.08    248.10 o 
 -12  -8   9      167.12      141.95    226.75 o 
 -11  -8   9      521.92      417.82    303.79 o 
 -10  -8   9        2.62       -7.47     98.30 o 
  -9  -8   9      765.54      768.93    120.66 o 
  -8  -8   9     3023.40     2921.89    210.06 o 
  -7  -8   9     1668.70     1779.36    147.18 o 
  -6  -8   9     2208.23     2186.99    162.93 o 
  -5  -8   9      252.59       67.09    133.20 o 
  -4  -8   9      217.07      305.32     76.03 o 
  -3  -8   9      113.07      135.66     54.71 o 
  -2  -8   9      122.35      174.11    105.86 o 
  -1  -8   9       24.68      112.48     51.18 o 
   0  -8   9      678.76      722.36     64.90 o 
   1  -8   9     3526.04     3410.72    178.95 o 
   2  -8   9       11.52      -37.03     35.42 o 
   3  -8   9      784.72      898.83     60.78 o 
   4  -8   9     6765.55     6682.71    185.70 o 
   5  -8   9    11447.36    10953.79    238.69 o 
   6  -8   9     6574.93     6632.65    186.76 o 
   7  -8   9     1518.33     1614.36    152.38 o 
   8  -8   9      289.44      279.24     53.71 o 
   9  -8   9       61.89      195.10    261.56 o 
  10  -8   9      224.98      -12.20    142.16 o 
  11  -8   9      899.30      671.23    194.79 o 
  12  -8   9      501.77      640.69    193.01 o 
 -12  -7   9       10.72     -171.37    224.61 o 
 -11  -7   9     2445.46     2239.30    246.71 o 
 -10  -7   9     6628.34     6980.15    433.94 o 
  -9  -7   9     5818.69     3080.82    251.02 o 
  -8  -7   9     2603.56     2633.91    166.87 o 
  -7  -7   9     1083.89     1252.24    161.98 o 
  -6  -7   9      297.49      245.76    120.02 o 
  -5  -7   9     5275.54     4914.26    209.05 o 
  -4  -7   9     7269.43     7562.01    230.98 o 
  -3  -7   9     1569.35     1508.51     69.98 o 
  -2  -7   9     1391.82     1393.61     64.09 o 
  -1  -7   9     1907.34     2174.23     80.28 o 
   0  -7   9      235.41      223.47     59.51 o 
   1  -7   9     2164.36     2150.72     80.48 o 
   2  -7   9     7692.29     7585.92    220.56 o 
   3  -7   9    11101.36    11691.88    276.80 o 
   4  -7   9     2874.11     2706.41     84.91 o 
   5  -7   9     1703.90     1813.57    178.81 o 
   6  -7   9      864.63      941.51     79.63 o 
   7  -7   9       83.85       42.13     67.92 o 
   8  -7   9     3754.73     3820.44    159.35 o 
   9  -7   9     5202.41     5176.69    167.31 o 
  10  -7   9      557.41      562.08     75.42 o 
  11  -7   9      856.49      681.91    170.48 o 
  12  -7   9      539.40      589.05    208.59 o 
  13  -7   9       75.30       53.30    175.47 o 
 -13  -6   9        4.44      205.93    193.66 o 
 -12  -6   9        5.48      -56.96    164.32 o 
 -11  -6   9       35.73       -1.23    244.84 o 
 -10  -6   9       15.04     -131.59    167.16 o 
  -9  -6   9       81.99      272.27    132.56 o 
  -8  -6   9       74.87      251.67    101.02 o 
  -7  -6   9       14.13      -10.03     51.08 o 
  -6  -6   9        3.01      -58.85     46.51 o 
  -5  -6   9        3.12     -126.30     84.20 o 
  -4  -6   9      143.30       75.01     65.12 o 
  -3  -6   9      161.33      131.52     65.84 o 
  -2  -6   9       77.73       22.61     51.27 o 
  -1  -6   9       90.81       56.48     28.46 o 
   0  -6   9      459.35      559.23     42.63 o 
   1  -6   9     2188.32     2139.48    129.88 o 
   2  -6   9     3961.59     3893.73    113.73 o 
   3  -6   9     5908.87     6200.08    194.38 o 
   4  -6   9     5251.67     5147.12    127.46 o 
   5  -6   9      942.77      937.58     52.45 o 
   6  -6   9      700.62      739.66     57.67 o 
   7  -6   9     1314.45     1439.50     91.87 o 
   8  -6   9      222.89      242.12     73.05 o 
   9  -6   9     1071.61     1023.23    114.50 o 
  10  -6   9      827.95      735.58    155.88 o 
  11  -6   9       16.87      -99.24     90.73 o 
  12  -6   9       26.94      -68.99    210.63 o 
  13  -6   9      470.59      905.71    243.59 o 
 -12  -5   9      202.51       41.83    163.39 o 
 -11  -5   9     2076.71     2299.71    248.45 o 
 -10  -5   9     7262.17     6922.49    442.47 o 
  -9  -5   9     5733.60     6202.86    221.45 o 
  -8  -5   9     1220.09     1339.16    105.33 o 
  -7  -5   9       90.12      -72.26     82.58 o 
  -6  -5   9     1761.73     1866.00     97.11 o 
  -5  -5   9       22.26       -3.78     41.48 o 
  -4  -5   9        7.03       14.62     33.81 o 
  -3  -5   9      733.52      739.37     75.71 o 
  -2  -5   9     4053.03     3925.86    134.50 o 
  -1  -5   9      164.34       56.51     87.16 o 
   0  -5   9     1069.63     1106.27     54.83 o 
   1  -5   9    15480.75    16102.87    362.04 o 
   2  -5   9    17583.58    16887.35    444.75 o 
   3  -5   9    20591.18    20288.68    450.64 o 
   4  -5   9    19842.10    20096.20    447.02 o 
   5  -5   9      871.31      777.34     81.43 o 
   6  -5   9     1133.26     1010.32     55.67 o 
   7  -5   9      187.77      207.49     41.85 o 
   8  -5   9       23.00     -151.07    100.71 o 
   9  -5   9     1264.37     1226.43    102.58 o 
  10  -5   9      433.42      517.88     96.28 o 
  11  -5   9      288.21      427.93    154.09 o 
  12  -5   9      217.87      203.70    106.16 o 
  13  -5   9      327.09      717.33    180.78 o 
 -13  -4   9     1301.66     1709.61    249.53 o 
 -12  -4   9     3817.96     4263.65    230.38 o 
 -11  -4   9     1386.65     1925.67    276.99 o 
 -10  -4   9       25.60     -103.02     84.23 o 
  -9  -4   9      458.94      514.42     96.23 o 
  -8  -4   9     1060.78      788.10    113.31 o 
  -7  -4   9       74.23       72.39     75.71 o 
  -6  -4   9     1184.55      904.53     86.65 o 
  -5  -4   9      230.60      170.42    135.60 o 
  -4  -4   9     9118.86     9347.28    228.04 o 
  -3  -4   9    15698.41    16223.89    370.73 o 
  -2  -4   9     3112.96     3051.91    112.63 o 
  -1  -4   9     4389.63     4493.65    144.91 o 
   0  -4   9    22092.37    22438.68    577.33 o 
   1  -4   9     1779.43     1759.70     80.24 o 
   2  -4   9      531.60      529.52     38.73 o 
   3  -4   9     4515.96     4446.17    120.72 o 
   4  -4   9     6178.80     6555.49    169.93 o 
   5  -4   9     1102.30     1069.55     54.38 o 
   6  -4   9     2336.86     2188.95     92.30 o 
   7  -4   9      592.04      255.23    174.46 o 
   8  -4   9      927.43      890.33     70.29 o 
   9  -4   9     3284.08     3581.99    147.25 o 
  10  -4   9     6749.99     6992.10    239.81 o 
  11  -4   9        0.30      -82.52     88.66 o 
  12  -4   9      342.23      301.52    181.98 o 
  13  -4   9       27.99      174.12    299.06 o 
  14  -4   9      831.75      861.17    146.78 o 
 -13  -3   9       97.77       82.69    111.91 o 
 -12  -3   9      196.54      545.83    162.44 o 
 -11  -3   9      334.63      368.88    133.85 o 
 -10  -3   9      541.48      587.43    145.10 o 
  -9  -3   9      624.81      535.73    228.64 o 
  -8  -3   9      258.50      230.42     60.66 o 
  -7  -3   9     2918.22     2855.27    123.19 o 
  -6  -3   9     3856.68     4122.43    149.02 o 
  -5  -3   9     3883.21     3893.46    135.38 o 
  -4  -3   9     3987.22     4259.01    248.52 o 
  -3  -3   9     1274.11     1259.44     59.21 o 
  -2  -3   9     7136.02     7237.62    207.88 o 
  -1  -3   9    12070.52    12807.82    341.04 o 
   0  -3   9     5294.47     4469.68    142.32 o 
   1  -3   9     8949.44     9030.54    248.37 o 
   2  -3   9    11957.54    11644.63    572.83 o 
   3  -3   9     6116.30     6324.56    157.09 o 
   4  -3   9      674.56      744.34     39.96 o 
   5  -3   9       68.70      178.16     70.44 o 
   6  -3   9      696.68      776.62     60.44 o 
   7  -3   9      179.42      178.06     73.44 o 
   8  -3   9      312.30      164.65    117.44 o 
   9  -3   9       46.80       63.21     51.13 o 
  10  -3   9      367.98      371.28     65.98 o 
  11  -3   9     4227.85     4166.21    188.58 o 
  12  -3   9     2706.48     2629.38    252.52 o 
  13  -3   9     1262.82     1253.45    219.77 o 
  14  -3   9      742.52      659.13    293.11 o 
 -13  -2   9      410.92      420.07    104.51 o 
 -12  -2   9      807.66      843.27    108.61 o 
 -11  -2   9     1440.31     1426.62    181.06 o 
 -10  -2   9      396.09      169.81     93.85 o 
  -9  -2   9     2244.65     2042.13    156.38 o 
  -8  -2   9     1545.38     1117.92    222.03 o 
  -7  -2   9     1049.71     1123.54     77.71 o 
  -6  -2   9       71.03       92.97     45.35 o 
  -5  -2   9     2001.86     2194.43    136.59 o 
  -4  -2   9      193.32      122.40     58.67 o 
  -3  -2   9      604.10      548.86     50.77 o 
  -2  -2   9     2090.04     2220.15     87.51 o 
  -1  -2   9     6821.66     6992.69    197.79 o 
   0  -2   9    13489.59    13860.39    363.51 o 
   1  -2   9     6608.93     6316.93    342.09 o 
   2  -2   9      184.69      230.54     42.13 o 
   3  -2   9     9047.73     8838.38    315.84 o 
   4  -2   9    14804.28    15169.92    340.45 o 
   5  -2   9    11254.51    10962.62    229.70 o 
   6  -2   9     2683.00     2889.99    101.79 o 
   7  -2   9      354.09      175.08     82.35 o 
   8  -2   9     2178.64     2213.05    113.68 o 
   9  -2   9      269.94      194.48    118.74 o 
  10  -2   9     1181.61     1626.19    250.77 o 
  11  -2   9       26.45       10.85     59.60 o 
  12  -2   9      735.02      899.12    297.59 o 
  13  -2   9      548.86      475.24    217.05 o 
  14  -2   9       49.04      130.53    192.56 o 
 -13  -1   9      151.94     -119.67    175.83 o 
 -12  -1   9     1459.12     1747.37    315.70 o 
 -11  -1   9     3587.56     3678.73    173.56 o 
 -10  -1   9     3148.47     3189.56    289.18 o 
  -9  -1   9      654.71      683.33    131.50 o 
  -8  -1   9     2313.75     2372.76    142.17 o 
  -7  -1   9     5558.03     5113.09    323.38 o 
  -6  -1   9     9781.84     9123.03    260.09 o 
  -5  -1   9     7331.51     6817.15    173.61 o 
  -4  -1   9      617.03      665.84     44.28 o 
  -3  -1   9      596.05      490.83     49.90 o 
  -2  -1   9    10328.38    10476.28    281.02 o 
  -1  -1   9      760.81      765.63    128.84 o 
   0  -1   9     4990.84     4668.57    139.72 o 
   1  -1   9    19228.05    19685.73    502.61 o 
   2  -1   9    18520.92    19088.84    418.32 o 
   3  -1   9     6239.58     6283.26    176.84 o 
   4  -1   9     2493.04     2567.57     76.89 o 
   5  -1   9     2148.11     2096.79    127.95 o 
   6  -1   9     8365.08     7947.76    202.88 o 
   7  -1   9     5506.27     5609.62    158.74 o 
   8  -1   9     4901.04     4668.32    179.13 o 
   9  -1   9     1049.55      941.39     93.01 o 
  10  -1   9      583.84      614.50    100.57 o 
  11  -1   9      264.92      309.59    156.13 o 
  12  -1   9      658.24      684.65     95.06 o 
  13  -1   9     2517.43     2867.55    273.77 o 
  14  -1   9      598.28     1035.35    292.32 o 
 -13   0   9       71.85     -201.31    134.20 o 
 -12   0   9      166.21       71.06    154.47 o 
 -11   0   9      625.22      935.39    262.60 o 
 -10   0   9      543.72      748.85     89.71 o 
  -9   0   9       27.70      106.80     66.11 o 
  -8   0   9      349.98      418.37    131.88 o 
  -7   0   9      204.62      208.76     76.28 o 
  -6   0   9       23.88     -117.39     78.26 o 
  -5   0   9      119.10      -15.86    150.17 o 
  -4   0   9     1470.52     1607.02     64.10 o 
  -3   0   9       37.67       91.67     27.17 o 
  -2   0   9       56.25      218.12    105.89 o 
  -1   0   9      254.15      384.66     45.53 o 
   0   0   9     1377.36     1592.83    139.31 o 
   1   0   9       79.31       88.38     25.61 o 
   2   0   9     7369.88     7851.67    183.37 o 
   3   0   9     9889.74    10623.01    288.01 o 
   4   0   9     7357.91     7328.60    214.82 o 
   5   0   9     4290.12     4197.42    141.51 o 
   6   0   9      430.90      533.49     79.31 o 
   7   0   9       56.04      106.72     43.06 o 
   8   0   9      111.38      137.01     47.97 o 
   9   0   9     1043.22      724.21    201.60 o 
  10   0   9      961.47      760.45    132.09 o 
  11   0   9      213.65      121.96    103.77 o 
  12   0   9      489.74      320.87    158.36 o 
  13   0   9      615.63      634.94    123.25 o 
  14   0   9      649.70      557.32    178.40 o 
 -13   1   9      286.74      223.44    265.55 o 
 -12   1   9     2334.78     1930.47    188.10 o 
 -11   1   9     3522.82     3456.53    201.33 o 
 -10   1   9     3838.90     4124.18    226.48 o 
  -9   1   9       95.56       49.59     79.91 o 
  -8   1   9      575.76      573.38     74.66 o 
  -7   1   9      235.71      220.57    105.42 o 
  -6   1   9      356.18      492.65     70.76 o 
  -5   1   9     4409.72     4115.47    162.93 o 
  -4   1   9      744.17      697.37     81.08 o 
  -3   1   9      732.19      883.76     45.60 o 
  -2   1   9     3929.64     3868.37    120.46 o 
  -1   1   9        9.54       -8.58     25.51 o 
   0   1   9    22300.85    24884.35    786.92 o 
   1   1   9    69123.35    68989.80   2129.07 o 
   2   1   9    53823.81    56429.18   2490.02 o 
   3   1   9     6055.30     5589.07    167.39 o 
   4   1   9      181.89      285.10     41.80 o 
   5   1   9      121.25      154.26    126.01 o 
   6   1   9      346.42      416.22     68.67 o 
   7   1   9     3582.83     3720.20    144.55 o 
   8   1   9      177.50       93.43    119.14 o 
   9   1   9      122.10       80.08     58.83 o 
  10   1   9      941.87      950.96     89.52 o 
  11   1   9      359.33      253.06    144.23 o 
  12   1   9      355.70      477.45    125.61 o 
  13   1   9     3447.72     3775.94    230.96 o 
  14   1   9     3513.47     4226.65    387.12 o 
 -13   2   9     1483.49     1277.02    160.71 o 
 -12   2   9      558.03      680.19    128.83 o 
 -11   2   9       69.43       31.40    153.90 o 
 -10   2   9      268.26       22.69    115.42 o 
  -9   2   9      263.40      256.87    124.57 o 
  -8   2   9      845.73      680.56    199.08 o 
  -7   2   9       12.43      -86.15     87.66 o 
  -6   2   9     1260.81     1199.51    146.27 o 
  -5   2   9    17966.15    18231.72    584.40 o 
  -4   2   9     6811.32     6540.88    187.35 o 
  -3   2   9      249.59      245.53     53.28 o 
  -2   2   9     1106.19     1133.39     68.61 o 
   0   2   9      770.03      707.77     59.59 o 
   1   2   9     1664.61     1848.91    105.63 o 
   2   2   9     2276.88     2446.48    122.23 o 
   3   2   9      611.74      612.50     93.23 o 
   4   2   9     2766.61     3050.38    112.83 o 
   5   2   9     2853.51     2695.75    107.83 o 
   6   2   9      203.98      263.83     50.84 o 
   7   2   9     3534.84     3423.77    176.38 o 
   8   2   9     4103.70     3942.56    180.47 o 
   9   2   9     3231.46     3299.53    190.03 o 
  10   2   9       17.28      -56.90     60.67 o 
  11   2   9      548.24      357.54     81.42 o 
  12   2   9       29.67     -218.56    231.70 o 
  13   2   9     1262.87     1066.45    157.65 o 
  14   2   9     1802.00     1938.17    263.37 o 
 -13   3   9       68.38        0.31    279.83 o 
 -12   3   9        8.18       -0.59    104.80 o 
 -11   3   9      294.78      186.45    104.01 o 
 -10   3   9     1349.56     1201.67    240.11 o 
  -9   3   9     2775.79     3037.90    186.47 o 
  -8   3   9      891.56      954.78    116.90 o 
  -7   3   9     3534.56     3010.19    254.81 o 
  -6   3   9     2634.28     2406.27    205.49 o 
  -5   3   9     1017.07     1184.39    139.38 o 
  -4   3   9     6533.30     6898.87    329.66 o 
  -3   3   9     2292.42     2119.36     83.42 o 
  -2   3   9     3785.30     3871.84    126.28 o 
  -1   3   9     7604.88     7276.93    366.18 o 
   0   3   9    11590.51    12316.35    406.55 o 
   1   3   9     1451.66     1306.45     84.15 o 
   2   3   9     9819.70    10321.66    503.08 o 
   3   3   9    10464.56    10166.57    271.53 o 
   4   3   9       90.04       88.51     79.77 o 
   5   3   9      842.09      666.14    151.36 o 
   6   3   9       97.61       38.13     54.28 o 
   7   3   9       37.10       13.19     59.59 o 
   8   3   9     2116.71     1955.28    149.61 o 
   9   3   9     1504.89     1663.77    103.64 o 
  10   3   9     1667.91     1590.68    150.09 o 
  11   3   9     3116.19     2915.71    318.40 o 
  12   3   9     2197.25     2215.64    137.20 o 
  13   3   9     2636.51     2630.47    185.86 o 
  14   3   9      992.77     1186.13    200.22 o 
 -13   4   9     1988.20     1739.53    187.39 o 
 -12   4   9      800.93      681.60    163.47 o 
 -11   4   9      134.33       77.17    264.44 o 
 -10   4   9     1040.78      831.31    120.17 o 
  -9   4   9      724.66      637.24    106.83 o 
  -8   4   9      187.57       37.63    124.44 o 
  -7   4   9     1587.99     1745.44    216.81 o 
  -6   4   9      112.21      134.68    158.44 o 
  -5   4   9     2156.87     1988.52    219.98 o 
  -4   4   9      601.17      612.55     54.71 o 
  -3   4   9      549.38      625.19     58.10 o 
  -2   4   9     5383.62     4796.91    190.16 o 
  -1   4   9    22427.33    23135.91   1042.05 o 
   0   4   9    11142.41    10978.89    526.57 o 
   1   4   9      144.33       82.41     62.48 o 
   2   4   9     6919.15     6906.93    364.49 o 
   3   4   9     5954.29     5974.77    205.48 o 
   4   4   9     3146.11     3139.71    126.89 o 
   5   4   9      957.60      951.46     61.02 o 
   6   4   9      313.09      147.33     98.43 o 
   7   4   9     3377.84     2816.72    149.53 o 
   8   4   9     4672.33     4870.84    212.50 o 
   9   4   9     1891.47     1706.36    130.35 o 
  10   4   9      609.32      491.56    120.14 o 
  11   4   9     3433.02     3544.90    194.59 o 
  12   4   9     2047.31     2368.95    204.78 o 
  13   4   9        2.85       12.88     86.49 o 
  14   4   9      579.75      528.73    131.76 o 
 -13   5   9      598.82      530.98    259.66 o 
 -12   5   9      547.57      600.77    161.98 o 
 -11   5   9      731.36      659.47    151.94 o 
 -10   5   9      323.74      298.70    220.51 o 
  -9   5   9     3860.21     3696.11    210.67 o 
  -8   5   9     4156.59     4271.06    310.39 o 
  -7   5   9     8463.83     8520.43    467.50 o 
  -6   5   9    25750.24    25623.12   1189.52 o 
  -5   5   9      703.71      637.91    166.34 o 
  -4   5   9     2159.59     2056.85    118.31 o 
  -3   5   9     3045.23     3102.24    136.81 o 
  -2   5   9      212.15      251.90     51.71 o 
  -1   5   9     5624.63     5783.65    309.44 o 
   0   5   9    10986.56    12241.54    584.48 o 
   1   5   9     3495.48     4118.01    253.42 o 
   2   5   9     1192.65     1027.84     84.62 o 
   3   5   9     1552.54     1587.30     85.29 o 
   4   5   9     7891.54     7482.43    208.64 o 
   5   5   9     8069.25     7338.69    259.95 o 
   6   5   9     9116.75     8621.22    307.53 o 
   7   5   9     1528.67     1569.90    130.52 o 
   8   5   9      501.81      198.49    210.06 o 
   9   5   9       38.60       48.12     71.89 o 
  10   5   9       21.66      -73.86     75.58 o 
  11   5   9     2209.89     2085.28    186.67 o 
  12   5   9     1453.74     1385.75    118.18 o 
  13   5   9      370.09      382.07    166.64 o 
  14   5   9        3.65       -1.78    114.30 o 
 -12   6   9      555.54      714.45    294.93 o 
 -11   6   9      403.02      525.39    170.89 o 
 -10   6   9      461.76      405.11    128.07 o 
  -9   6   9      418.93      360.38    202.21 o 
  -8   6   9      295.29      271.62    227.67 o 
  -7   6   9      465.29      322.26    126.84 o 
  -6   6   9      834.06     1021.86    159.03 o 
  -5   6   9      125.49       16.37    186.43 o 
  -4   6   9       14.42      -74.20    128.90 o 
  -3   6   9      252.57      284.21     85.94 o 
  -2   6   9      594.34      678.85     68.03 o 
  -1   6   9      493.55      306.36     79.14 o 
   0   6   9       69.23       47.73     66.26 o 
   1   6   9      266.10        8.63    133.09 o 
   2   6   9     3454.30     3725.21    146.49 o 
   3   6   9     4392.23     4337.97    175.88 o 
   4   6   9      556.59      592.68     49.73 o 
   5   6   9       67.46       16.82     35.47 o 
   6   6   9      103.71       -7.97     58.08 o 
   7   6   9       49.43     -123.82    164.76 o 
   8   6   9       83.55       42.71     91.19 o 
   9   6   9       22.23      -80.23    130.84 o 
  10   6   9      344.14      263.74     90.05 o 
  11   6   9        6.30      -23.72     87.98 o 
  12   6   9      376.00      483.25    190.15 o 
  13   6   9      309.97       91.81    136.00 o 
  14   6   9      659.88      844.99    168.08 o 
 -12   7   9     2570.03     2181.27    192.58 o 
 -11   7   9     1300.21     1396.46    160.45 o 
 -10   7   9      434.09      134.32    185.51 o 
  -9   7   9      407.17      310.85    234.08 o 
  -8   7   9     3819.81     3686.20    293.46 o 
  -7   7   9     4078.32     4254.06    328.33 o 
  -6   7   9     1298.98     1189.51    168.17 o 
  -5   7   9       79.71       24.59    104.96 o 
  -4   7   9     4401.77     4382.21    307.83 o 
  -3   7   9     3211.28     3007.98    153.23 o 
  -2   7   9      456.41      555.78     94.97 o 
  -1   7   9     6902.58     7093.23    273.05 o 
   0   7   9    23688.70    24403.85   1114.20 o 
   1   7   9    15844.39    16864.43    796.86 o 
   2   7   9     4569.47     4458.43    185.53 o 
   3   7   9      767.99      729.27     81.28 o 
   4   7   9     5501.16     5696.41    219.77 o 
   5   7   9     8754.44     8576.07    489.05 o 
   6   7   9     2759.66     2916.69    151.48 o 
   7   7   9      883.90      915.14    100.14 o 
   8   7   9      718.60      738.39    135.48 o 
   9   7   9     2159.30     2203.87    145.31 o 
  10   7   9      285.09      193.28    135.66 o 
  11   7   9      932.47      917.82    122.43 o 
  12   7   9     4198.61     4731.20    249.29 o 
  13   7   9     2898.11     3334.57    216.77 o 
 -12   8   9      377.13      730.84    291.91 o 
 -11   8   9      754.80      795.09    364.15 o 
 -10   8   9     3299.29     2621.98    275.92 o 
  -9   8   9     1926.75     1991.32    237.98 o 
  -8   8   9      125.50      619.05    242.10 o 
  -7   8   9     1510.49     1241.63    204.26 o 
  -6   8   9     1731.46     1938.59    238.66 o 
  -5   8   9     2878.12     2962.90    254.18 o 
  -4   8   9       23.25       31.44    111.00 o 
  -3   8   9       35.14       21.54     55.64 o 
  -2   8   9      858.27      729.21    114.71 o 
  -1   8   9     1092.47     1077.39    103.58 o 
   0   8   9      672.41      617.88    160.35 o 
   1   8   9       61.56       26.93     80.82 o 
   2   8   9      718.01      909.19     81.26 o 
   3   8   9     4295.62     4709.63    258.24 o 
   4   8   9      673.66      670.07     99.88 o 
   5   8   9     1041.45      790.48    100.56 o 
   6   8   9     3565.51     3767.49    197.18 o 
   7   8   9     4047.73     3888.26    183.74 o 
   8   8   9       21.91       53.73     71.10 o 
   9   8   9      277.39      484.19    184.67 o 
  10   8   9        8.67      -11.63    109.52 o 
  11   8   9      612.17      659.60    145.05 o 
  12   8   9      622.51      905.50    333.13 o 
  13   8   9      619.95      650.38    133.96 o 
 -11   9   9      310.76      561.00    253.93 o 
 -10   9   9      371.92      397.99    324.15 o 
  -9   9   9       63.98      120.17    156.01 o 
  -8   9   9       83.30     -198.73    132.49 o 
  -7   9   9     2657.23     2678.29    301.35 o 
  -6   9   9     2123.95     2100.93    263.39 o 
  -5   9   9     2834.17     2555.17    240.78 o 
  -4   9   9      579.85      346.06    193.28 o 
  -3   9   9      116.94       80.44     62.11 o 
  -2   9   9     2309.40     2226.17    132.71 o 
  -1   9   9     3528.57     3425.64    182.12 o 
   0   9   9     4216.08     4181.46    193.11 o 
   1   9   9     6514.46     6310.55    245.25 o 
   2   9   9     5555.74     6119.67    324.77 o 
   3   9   9      637.36      680.12     81.32 o 
   4   9   9        5.64      -14.12     46.18 o 
   5   9   9     1638.24     1651.51    129.88 o 
   6   9   9     1143.61      914.76    103.94 o 
   7   9   9      749.43      596.48    124.70 o 
   8   9   9      864.01      819.80    104.75 o 
   9   9   9      503.10      605.80    104.69 o 
  10   9   9      772.96      494.11    104.69 o 
  11   9   9     2330.28     2392.14    197.96 o 
  12   9   9     3638.89     2904.21    298.43 o 
  13   9   9     1173.15     1151.88    294.96 o 
 -10  10   9       51.09      246.50    250.95 o 
  -9  10   9      693.82     1048.59    292.89 o 
  -8  10   9       70.00      123.53    151.60 o 
  -7  10   9      371.13      394.06    156.84 o 
  -6  10   9     1667.00     1702.84    222.38 o 
  -5  10   9     2673.00     2633.09    270.05 o 
  -4  10   9       38.36      -32.17    174.09 o 
  -3  10   9     8952.81     9435.09    521.11 o 
  -2  10   9    14435.11    14735.06    503.94 o 
  -1  10   9     5274.91     5319.30    223.87 o 
   0  10   9       20.49       17.95     70.25 o 
   1  10   9      941.73      813.28    106.07 o 
   2  10   9      951.07      851.46    105.49 o 
   3  10   9     1411.96     1296.75    137.42 o 
   4  10   9      624.80      632.10     65.86 o 
   5  10   9      616.98      626.36     67.91 o
[truncated: 323,202 more chars]
